# Supplementary material for: Comprehensive genomic analysis of dietary habits in UK Biobank identifies hundreds of genetic associations
Source: Nat Commun. 2020 Mar 19;11:1467. doi: 10.1038/s41467-020-15193-0 (PMC7081342; doi:10.1038/s41467-020-15193-0)
Supplement: Supplementary file 2 — Supplementary Dataset 1 [file 41467_2020_15193_MOESM2_ESM.xlsx]

## Sheet: Supplementary Data 1
Dietary Habit	UKB Field	N	h2g observed	SE	h2g P-value	h2g liability	LDSC intercept (SE)	LDSC ratio (SE)	GWAS loci count	PC EV	PC Prop VarEx
alcohol drinker status: current + former vs. never	20117	448623	0.031	0.001	5.39 x 10-211	0.189864	1.0218 (-0.0076)	0.1302 (-0.0455)	3
alcohol drinker status: current vs. never	20117	433353	0.034	0.001	2.23 x 10-253	0.247127	1.0226 (-0.0076)	0.1311 (-0.0443)	3
among current drinkers, drinks usually with meals: yes + it varies vs. no	1618	357136	0.092	0.001	< 1.00 x 10-300	0.213453	1.0403 (-0.0082)	0.1028 (-0.0209)	15
among current drinkers, drinks usually with meals: yes vs. no	1618	235312	0.16	0.001	< 1.00 x 10-300	0.275811	1.0587 (-0.0085)	0.1206 (-0.0175)	30
never eat eggs vs. no eggs, dairy, wheat, or sugar restrictions	6144	357255	0.018	0.001	1.95 x 10-72	0.100335	1.0038 (-0.0059)	0.0574 (-0.0902)	1
never eat eggs vs. no eggs restrictions	6144	447391	0.013	0.001	1.22 x 10-38	0.0901353	1.0038 (-0.0059)	0.0574 (-0.0902)	1
never eat dairy vs. no eggs, dairy, wheat, or sugar restrictions	6144	355549	0.015	0.001	7.34 x 10-51	0.0929765	1.0125 (-0.0059)	0.2598 (-0.122)	0
never eat dairy vs. no dairy restrictions	6144	447391	0.01	0.001	1.52 x 10-23	0.0775383	1.0125 (-0.0059)	0.2598 (-0.122)	0
never eat wheat vs. no eggs, dairy, wheat, or sugar restrictions	6144	357603	0.026	0.001	4.95 x 10-149	0.142137	1.0158 (-0.0069)	0.2386 (-0.1036)	4
never eat wheat vs. no wheat restrictions	6144	447391	0.018	0.001	1.95 x 10-72	0.122259	1.0151 (-0.0067)	0.3189 (-0.141)	4
never eat sugar vs. no eggs, dairy, wheat, or sugar restrictions	6144	427790	0.071	0.001	< 1.00 x 10-300	0.145473	1.0169 (-0.0082)	0.0409 (-0.0198)	23
never eat sugar vs. no sugar restrictions	6144	447391	0.068	0.001	< 1.00 x 10-300	0.142831	1.0229 (-0.0083)	0.055 (-0.0199)	24
milk type: dairy-based milk vs. never	1418	427252	0.028	0.001	1.62 x 10-172	0.210117	1.0172 (-0.0072)	0.1257 (-0.0527)	3
milk type: any milk vs. never	1418	448698	0.028	0.001	1.62 x 10-172	0.169415	1.0181 (-0.0071)	0.1325 (-0.0522)	3
milk type: full cream vs. never	1418	43995	0.243	0.007	4.80 x 10-264	0.248894	1.0185 (-0.0071)	0.1451 (-0.0558)	1
milk type: full cream vs. any other	1418	448698	0.033	0.001	8.12 x 10-239	0.124918	1.0198 (-0.0075)	0.1263 (-0.0481)	6
milk type: semi-skimmed vs. never	1418	308029	0.042	0.001	< 1.00 x 10-300	0.348544	1.0175 (-0.0074)	0.1198 (-0.0506)	4
milk type: semi-skimmed vs. any other	1418	448698	0.028	0.001	1.62 x 10-172	0.046586	1.01 (-0.0065)	0.0728 (-0.0471)	1
milk type: skimmed vs. never	1418	108035	0.098	0.003	4.65 x 10-234	0.273155	1.0167 (-0.0065)	0.1394 (-0.0542)	1
milk type: skimmed vs. any other	1418	448698	0.04	0.001	< 1.00 x 10-300	0.0802552	1.0186 (-0.0074)	0.0936 (-0.0373)	5
milk type: soy milk vs. never	1418	31889	0.282	0.01	5.85 x 10-175	0.221265	1.0106 (-0.007)	0.0933 (-0.0614)	1
milk type: soy milk vs. any other	1418	448698	0.019	0.001	1.71 x 10-80	0.101934	1.0168 (-0.0072)	0.1668 (-0.0718)	2
milk type: other milk vs. never	1418	20557	0.128	0.015	1.42 x 10-17	0.0936918	1.0073 (-0.0062)	0.1599 (-0.1352)	0
milk type: other milk vs. any other	1418	448698	0.004	0.001	6.33 x 10-5	0.0469788	0.9996 (-0.0064)	<0	1
spread type: all spreads vs. never	1428	448696	0.039	0.001	< 1.00 x 10-300	0.113374	1.0125 (-0.0074)	0.0594 (-0.0353)	7
spread type: butter + margarine vs. never	1428	281792	0.069	0.001	< 1.00 x 10-300	0.197013	1.0106 (-0.0071)	0.0435 (-0.0294)	13
spread type: any oil based spread vs. never	1428	186666	0.072	0.002	8.37 x 10-284	0.140537	1.0087 (-0.0072)	0.0528 (-0.0435)	5
spread type: butter and butter-like spreads vs. oil-based spreads	1428	371119	0.042	0.001	< 1.00 x 10-300	0.071044	1.0019 (-0.0072)	0.0093 (-0.0352)	5
spread type: butter and margarine spreads vs. oil-based spreads	1428	333836	0.061	0.001	< 1.00 x 10-300	0.0983813	1.0056 (-0.0075)	0.0217 (-0.0292)	11
spread type: butter vs. never	1428	213549	0.102	0.001	< 1.00 x 10-300	0.22792	1.0122 (-0.0068)	0.0447 (-0.0249)	15
spread type: butter vs. any other	1428	448696	0.063	0.001	< 1.00 x 10-300	0.102862	1.0073 (-0.0085)	0.0197 (-0.0227)	18
spread type: block margarine vs. never	1428	46905	Invalid estimate	NA	NA	NA	NA	NA	NA
spread type: block margarine vs. any other	1428	448696	0	0.001	1.00 x 10-1	0	NA	NA	NA
spread type: tub margarine vs. never	1428	77738	0.182	0.004	< 1.00 x 10-300	0.17787	1.0203 (-0.0071)	0.1116 (-0.0388)	5
spread type: tub margarine vs. any other	1428	448696	0.028	0.001	1.62 x 10-172	0.103639	1.0222 (-0.0065)	0.1469 (-0.0431)	1
spread type: flora + benecol vs. never	1428	86823	0.133	0.004	2.04 x 10-242	0.135356	1.0097 (-0.0072)	0.0724 (-0.054)	2
spread type: flora + benecol vs. any other	1428	448696	0.019	0.001	1.71 x 10-80	0.0598834	1.0185 (-0.0077)	0.193 (-0.081)	12
spread type: olive oil spread vs. never	1428	106711	0.086	0.003	9.94 x 10-181	0.100098	1.0039 (-0.0066)	0.0322 (-0.0539)	2
spread type: olive oil spread vs. any other	1428	448696	0.012	0.001	3.55 x 10-33	0.0300379	0.993 (-0.0064)	<0	0
spread type: other oil-based spread vs. never	1428	128390	0.096	0.002	< 1.00 x 10-300	0.130605	1.012 (-0.0072)	0.0763 (-0.0455)	3
spread type: other oil-based spread vs. any other	1428	448696	0.021	0.001	6.56 x 10-98	0.0449239	1.0182 (-0.0071)	0.1658 (-0.0647)	0
spread type: low fat spread vs. never	1428	72017	0.11	0.004	1.76 x 10-166	0.106727	1.0109 (-0.0072)	0.1173 (-0.0775)	0
spread type: low fat spread vs. any other	1428	448696	0.012	0.001	3.55 x 10-33	0.0506493	1.0017 (-0.0064)	0.0283 (-0.1079)	1
bread type: white vs. any other	1448	434087	0.092	0.001	< 1.00 x 10-300	0.165241	1.032 (-0.0088)	0.0626 (-0.0173)	49
bread type: brown vs. any other	1448	434087	0.017	0.001	8.21 x 10-65	0.0435494	1.0049 (-0.0062)	0.0463 (-0.0576)	1
bread type: wholemeal/wholegrain vs. any other	1448	434087	0.082	0.001	< 1.00 x 10-300	0.131437	1.0383 (-0.0088)	0.0862 (-0.0198)	38
bread type: white vs. wholemeal/wholegrain + brown	1448	416312	0.1	0.001	< 1.00 x 10-300	0.174965	1.0368 (-0.009)	0.0705 (-0.0172)	46
bread type: wholemeal/wholegrain vs. white + brown	1448	416312	0.095	0.001	< 1.00 x 10-300	0.155243	1.0452 (-0.0091)	0.092 (-0.0184)	43
cereal type: biscuit cereal vs. any other	1448	373443	0.025	0.001	6.11 x 10-138	0.0504841	1.0242 (-0.0069)	0.2155 (-0.0617)	3
cereal type: bran cereal vs. any other	1448	373443	0.018	0.001	1.95 x 10-72	0.0372156	1.0193 (-0.0065)	0.2029 (-0.0683)	0
cereal type: oat cereal vs. any other	1448	373443	0.034	0.001	2.23 x 10-253	0.0587357	1.0204 (-0.007)	0.1247 (-0.0427)	2
cereal type: muesli vs. any other	1448	373443	0.082	0.001	< 1.00 x 10-300	0.15539	1.0404 (-0.0073)	0.1073 (-0.0195)	19
cereal type: cornflakes/frosties vs. any other	1448	373443	0.056	0.001	< 1.00 x 10-300	0.108834	1.0228 (-0.008)	0.0814 (-0.0285)	20
coffee type: decaffeinated vs. any other	1508	353710	0.108	0.001	< 1.00 x 10-300	0.192046	1.0449 (-0.0084)	0.0955 (-0.0178)	36
coffee type: ground+instant vs. other+decaff	1508	353710	0.029	0.001	6.58 x 10-185	0.0674454	1.0079 (-0.0066)	0.0585 (-0.0495)	2
coffee type: ground vs. any other	1508	353710	0.028	0.001	1.62 x 10-172	0.0534978	1.0123 (-0.0068)	0.0955 (-0.0527)	2
tablespoons of cooked vegetables per day	1289	444190	0.073	0.001	< 1.00 x 10-300		1.0269 (-0.0082)	0.0609 (-0.0186)	32
tablespoons of raw vegetables per day	1299	443633	0.073	0.001	< 1.00 x 10-300		1.0127 (-0.0083)	0.0276 (-0.018)	48
pieces of fresh fruit per day	1309	447401	0.108	0.001	< 1.00 x 10-300		1.0279 (-0.009)	0.0388 (-0.0125)	99
pieces of dried fruit per day	1319	444741	0.075	0.001	< 1.00 x 10-300		1.0306 (-0.0083)	0.0703 (-0.0189)	40
slices of bread per week	1438	444230	0.078	0.001	< 1.00 x 10-300		1.0324 (-0.0083)	0.0713 (-0.0183)	40
bowls of cereal per week	1458	447935	0.088	0.001	< 1.00 x 10-300		1.0375 (-0.0091)	0.0708 (-0.0172)	56
cups of tea per day	1488	448060	0.091	0.001	< 1.00 x 10-300		1.0302 (-0.0088)	0.0536 (-0.0157)	51
cups of coffee per day	1498	448204	0.079	0.001	< 1.00 x 10-300		1.0314 (-0.0084)	0.065 (-0.0173)	49
glasses of water per day	1528	445965	0.116	0.001	< 1.00 x 10-300		1.0459 (-0.0098)	0.0653 (-0.014)	78
champagne/white wine glasses per month	1578, 4418	387404	0.066	0.001	< 1.00 x 10-300		1.0375 (-0.0079)	0.1208 (-0.0255)	17
red wine glasses per month	1578, 4419	387404	0.088	0.001	< 1.00 x 10-300		1.0308 (-0.0078)	0.0699 (-0.0177)	28
beer/cider glasses per month	1578, 4420	387404	0.085	0.001	< 1.00 x 10-300		1.0402 (-0.0093)	0.0974 (-0.0225)	33
spirits measures per month	1578, 4421	387404	0.046	0.001	< 1.00 x 10-300		1.0207 (-0.0071)	0.0994 (-0.0339)	1
fortwine glasses per month	1578, 4422	387404	0.014	0.001	1.56 x 10-44		1.0189 (-0.0064)	0.269 (-0.0906)	0
other alcohol glasses per month	1578, 4423	186160	0.014	0.002	2.56 x 10-12		1.0066 (-0.0062)	0.2062 (-0.1934)	0
total drinks of alcohol per month	1578, 4424	449210	0.113	0.001	< 1.00 x 10-300		1.0496 (-0.0099)	0.0701 (-0.0139)	104
overall oily fish intake	1329	446854	0.089	0.001	< 1.00 x 10-300		1.032 (-0.0104)	0.0559 (-0.0181)	82
overall non-oily fish intake	1339	447289	0.046	0.001	< 1.00 x 10-300		1.024 (-0.0079)	0.0983 (-0.0324)	14
overall processed meat intake	1349	448303	0.066	0.001	< 1.00 x 10-300		1.0369 (-0.0092)	0.0964 (-0.0241)	29
overall poultry intake	1359	448210	0.049	0.001	< 1.00 x 10-300		1.0177 (-0.0078)	0.0674 (-0.0296)	4
overall beef intake	1369	447441	0.076	0.001	< 1.00 x 10-300		1.074 (-0.0078)	0.1945 (-0.0204)	16
overall lamb/mutton intake	1379	446443	0.073	0.001	< 1.00 x 10-300		1.0422 (-0.0082)	0.1081 (-0.021)	30
overall pork intake	1389	446607	0.051	0.001	< 1.00 x 10-300		1.0286 (-0.0072)	0.0989 (-0.0249)	15
overall cheese intake	1408	438453	0.108	0.001	< 1.00 x 10-300		1.043 (-0.0108)	0.0705 (-0.0177)	60
frequency of adding salt to food	1478	448890	0.102	0.001	< 1.00 x 10-300		1.0399 (-0.0089)	0.063 (-0.0141)	82
temperature of hot drinks	1518	448817	0.091	0.001	< 1.00 x 10-300		1.0266 (-0.0088)	0.0481 (-0.0159)	62
overall alcohol intake	1558	448623	0.121	0.001	< 1.00 x 10-300		1.0515 (-0.0107)	0.0709 (-0.0147)	98
among current drinkers, drinks usually with meals: yes, it varies, no	1618	357136	0.101	0.001	< 1.00 x 10-300		1.0564 (-0.0089)	0.1289 (-0.0204)	29
milk type: skimmed, semi-skimmed, full cream (QT)	1418	427252	0.05	0.001	< 1.00 x 10-300		1.0267 (-0.0082)	0.1071 (-0.0328)	11
PC1		449210	0.136	0.001	< 1.00 x 10-300		1.0582 (-0.0104)	0.0682 (-0.0122)	140	5.12238	8.62608
PC2		449210	0.037	0.001	1.15 x 10-299		1.0113 (-0.0068)	0.0537 (-0.0323)	6	3.95696	6.66352
PC3		449210	0.118	0.001	< 1.00 x 10-300		1.0673 (-0.0098)	0.0969 (-0.0141)	82	3.27394	5.51332
PC4		449210	0.078	0.001	< 1.00 x 10-300		1.0355 (-0.0083)	0.0748 (-0.0175)	39	2.7395	4.61331
PC5		449210	0.049	0.001	< 1.00 x 10-300		1.035 (-0.0084)	0.13 (-0.0313)	7	2.37667	4.00231
PC6		449210	0.047	0.001	< 1.00 x 10-300		1.0225 (-0.007)	0.0921 (-0.0285)	4	2.28929	3.85517
PC7		449210	0.094	0.001	< 1.00 x 10-300		1.0451 (-0.0081)	0.0826 (-0.0148)	52	1.99402	3.35793
PC8		449210	0.072	0.001	< 1.00 x 10-300		1.0294 (-0.0087)	0.0705 (-0.0209)	28	1.92926	3.24886
PC9		449210	0.052	0.001	< 1.00 x 10-300		1.019 (-0.0076)	0.0604 (-0.0241)	22	1.83047	3.08251
PC10		449210	0.032	0.001	1.09 x 10-224		1.0157 (-0.0068)	0.0838 (-0.0362)	7	1.62794	2.74145
PC11		449210	0.072	0.001	< 1.00 x 10-300		1.0174 (-0.0086)	0.0405 (-0.02)	26	1.46195	2.46192
PC12		449210	0.045	0.001	< 1.00 x 10-300		1.0299 (-0.0079)	0.1188 (-0.0314)	20	1.43753	2.4208
PC13		449210	0.054	0.001	< 1.00 x 10-300		1.0304 (-0.008)	0.1019 (-0.0268)	13	1.30111	2.19107
PC14		449210	0.049	0.001	< 1.00 x 10-300		1.021 (-0.0077)	0.0718 (-0.0264)	13	1.21478	2.04568
PC15		449210	0.024	0.001	2.78 x 10-127		1.016 (-0.0061)	0.1168 (-0.045)	4	1.20063	2.02186
PC16		449210	0.043	0.001	< 1.00 x 10-300		1.016 (-0.0073)	0.0645 (-0.0295)	6	1.17349	1.97616
PC17		449210	0.033	0.001	8.12 x 10-239		1.0183 (-0.0071)	0.0935 (-0.0364)	11	1.15344	1.94239
PC18		449210	0.075	0.001	< 1.00 x 10-300		1.0381 (-0.0093)	0.0895 (-0.0219)	36	1.08437	1.82609
PC19		449210	0.083	0.001	< 1.00 x 10-300		1.0365 (-0.009)	0.0745 (-0.0184)	35	1.06011	1.78522
PC20		449210	0.07	0.001	< 1.00 x 10-300		1.0201 (-0.0087)	0.047 (-0.0202)	28	1.02381	1.72409
PC21		449210	0.046	0.001	< 1.00 x 10-300		1.0333 (-0.0075)	0.1301 (-0.0294)	11	0.96895	1.6317
PC22		449210	0.025	0.001	6.11 x 10-138		1.0266 (-0.007)	0.2035 (-0.0531)	7	0.92244	1.55339
PC23		449210	0.027	0.001	1.48 x 10-160		1.0075 (-0.0063)	0.0451 (-0.0379)	8	0.90454	1.52324
PC24		449210	0.048	0.001	< 1.00 x 10-300		1.0139 (-0.0081)	0.05 (-0.0292)	9	0.87703	1.47691
PC25		449210	0.013	0.001	1.22 x 10-38		1.0104 (-0.0066)	0.1372 (-0.0862)	1	0.8557	1.44099
PC26		449210	0.047	0.001	< 1.00 x 10-300		1.0234 (-0.0076)	0.0883 (-0.0288)	13	0.83945	1.41364
PC27		449210	0.048	0.001	< 1.00 x 10-300		1.0208 (-0.0082)	0.072 (-0.0285)	13	0.80941	1.36305
PC28		449210	0.043	0.001	< 1.00 x 10-300		1.0208 (-0.008)	0.0809 (-0.0312)	9	0.79343	1.33613
PC29		449210	0.045	0.001	< 1.00 x 10-300		1.0188 (-0.0089)	0.0751 (-0.0356)	12	0.77556	1.30604
PC30		449210	0.037	0.001	1.15 x 10-299		1.0003 (-0.0073)	0.0013 (-0.0313)	10	0.7488	1.26097
PC31		449210	0.058	0.001	< 1.00 x 10-300		1.0256 (-0.0084)	0.0754 (-0.0249)	24	0.74056	1.2471
PC32		449210	0.039	0.001	< 1.00 x 10-300		1.0134 (-0.0076)	0.0582 (-0.0331)	9	0.71551	1.20491
PC33		449210	0.036	0.001	8.37 x 10-284		1.0203 (-0.008)	0.0948 (-0.0373)	6	0.71231	1.19954
PC34		449210	0.015	0.001	7.34 x 10-51		1.0085 (-0.007)	0.113 (-0.0929)	0	0.69149	1.16446
PC35		449210	0.029	0.001	6.58 x 10-185		1.0122 (-0.0065)	0.0738 (-0.0397)	10	0.67974	1.14468
PC36		449210	0.027	0.001	1.48 x 10-160		1.004 (-0.0095)	0.0246 (-0.0587)	15	0.65889	1.10957
PC37		449210	0.022	0.001	2.88 x 10-107		1.0113 (-0.0071)	0.0913 (-0.057)	3	0.62187	1.04723
PC38		449210	0.021	0.001	6.56 x 10-98		1.0114 (-0.0072)	0.0993 (-0.0628)	3	0.60974	1.02679
PC39		449210	0.032	0.001	1.09 x 10-224		1.0131 (-0.0067)	0.0733 (-0.0374)	4	0.60663	1.02156
PC40		449210	0.043	0.001	< 1.00 x 10-300		1.0688 (-0.0074)	0.3651 (-0.0392)	5	0.58408	0.98359
PC41		449210	0.02	0.001	5.51 x 10-89		1.0122 (-0.0069)	0.105 (-0.0594)	0	0.56494	0.95136
PC42		449210	0.019	0.001	1.71 x 10-80		1.0136 (-0.0072)	0.1146 (-0.0607)	3	0.55007	0.92631
PC43		449210	0.063	0.001	< 1.00 x 10-300		1.0112 (-0.0085)	0.0285 (-0.0216)	25	0.50098	0.84366
PC44		449210	0.034	0.001	2.23 x 10-253		1.0488 (-0.0071)	0.3329 (-0.0485)	2	0.4857	0.81793
PC45		449210	0.028	0.001	1.62 x 10-172		1.0154 (-0.0071)	0.0947 (-0.044)	6	0.44575	0.75065
PC46		449210	0.018	0.001	1.95 x 10-72		1.0171 (-0.0065)	0.1725 (-0.0653)	2	0.3445	0.58014
PC47		449210	0.009	0.001	2.26 x 10-19		1.0114 (-0.0067)	0.2202 (-0.1288)	4	0.3389	0.57071
PC48		449210	0.013	0.001	1.22 x 10-38		1.0087 (-0.0065)	0.3218 (-0.2426)	4	0.32989	0.55554
PC49		449210	0.008	0.001	1.24 x 10-15		0.9974 (-0.0063)	<0	0	0.28794	0.4849
PC50		449210	0.005	0.001	5.73 x 10-7		0.9995 (-0.0061)	<0	4	0.22622	0.38095
PC51		449210	0.003	0.001	2.70 x 10-3		NA	NA	NA	0.19506	0.32848
PC52		449210	0.013	0.001	1.22 x 10-38		1.0086 (-0.0069)	0.1251 (-0.1004)	1	0.19326	0.32546
PC53		449210	0.022	0.001	2.88 x 10-107		1.0165 (-0.0068)	0.1435 (-0.0587)	2	0.15537	0.26164
PC54		449210	0.006	0.001	1.97 x 10-9		0.9998 (-0.006)	<0	3	0.12341	0.20782
PC55		449210	0.019	0.001	1.71 x 10-80		1.0034 (-0.0066)	0.0315 (-0.0622)	1	0.07724	0.13007
PC56		449210	0.002	0.001	4.55 x 10-2		NA	NA	NA	0.0446	0.07511
PC57		449210	0.024	0.001	2.78 x 10-127		1.0107 (-0.0063)	0.0862 (-0.0503)	0	0.04133	0.06959
PC58		449210	0.005	0.001	5.73 x 10-7		1.001 (-0.0062)	0.0357 (-0.2186)	1	0.03929	0.06616
PC59		449210	0.001	0.001	3.17 x 10-1		NA	NA	NA	0.01596	0.02687
PC60		449210	0.001	0.001	3.17 x 10-1		NA	NA	NA	0.00926	0.01559
PC61		449210	0.003	0.001	2.70 x 10-3		NA	NA	NA	0.00874	0.01471
PC62		449210	0.004	0.001	6.33 x 10-5		1.0142 (-0.0058)	0.599 (-0.2429)	0	0.00655	0.01103
PC63		449210	0.002	0.001	4.55 x 10-2		NA	NA	NA	0.00594	0.01
PC64		449210	0.002	0.001	4.55 x 10-2		NA	NA	NA	0.00454	0.00764
PC65		449210	0.007	0.001	2.56 x 10-12		1.0056 (-0.0065)	0.1851 (-0.2145)	0	0.00298	0.00502
PC66		449210	0.001	0.001	3.17 x 10-1		NA	NA	NA	0.00292	0.00493
PC67		449210	0.004	0.001	6.33 x 10-5		0.996 (-0.0063)	<0	0	0.00252	0.00425
PC68		449210	0.001	0.001	3.17 x 10-1		NA	NA	NA	0.00201	0.00339
PC69		449210	0.003	0.001	2.70 x 10-3		NA	NA	NA	0.00173	0.00291
PC70		449210	0	0.001	5.00 x 10-1		NA	NA	NA	0.00156	0.00262
PC71		449210	0.003	0.001	2.70 x 10-3		NA	NA	NA	0.001	0.00169
PC72		449210	0.003	0.001	2.70 x 10-3		NA	NA	NA	0.00086	0.00146
PC73		449210	0.002	0.001	4.55 x 10-2		NA	NA	NA	0.00079	0.00132
PC74		449210	0.003	0.001	2.70 x 10-3		NA	NA	NA	0.00076	0.00129
PC75		449210	0.001	0.001	3.17 x 10-1		NA	NA	NA	0.00048	0.00081
PC76		449210	0.002	0.001	4.55 x 10-2		NA	NA	NA	0.00045	0.00076
PC77		449210	0.001	0.001	3.17 x 10-1		NA	NA	NA	0.00026	0.00044
PC78		449210	0.002	0.001	4.55 x 10-2		NA	NA	NA	0.00022	0.00037
PC79		449210	0.002	0.001	4.55 x 10-2		NA	NA	NA	0.00022	0.00036
PC80		449210	0.002	0.001	4.55 x 10-2		NA	NA	NA	0.00015	0.00024
PC81		449210	0.004	0.001	6.33 x 10-5		1.001 (-0.0059)	0.0613 (-0.3525)	1	0.00011	0.00018
PC82		449210	0.001	0.001	3.17 x 10-1		NA	NA	NA	9e-05	0.00016
PC83		449210	0.001	0.001	3.17 x 10-1		NA	NA	NA	9e-05	0.00014
PC84		449210	0.002	0.001	4.55 x 10-2		NA	NA	NA	5e-05	8e-05
PC85		449210	0.002	0.001	4.55 x 10-2		NA	NA	NA	2e-05	3e-05
