# Supplementary material for: Comprehensive genomic analysis of dietary habits in UK Biobank identifies hundreds of genetic associations
Source: Nat Commun. 2020 Mar 19;11:1467. doi: 10.1038/s41467-020-15193-0 (PMC7081342; doi:10.1038/s41467-020-15193-0)
Supplement: Supplementary file 3 — Supplementary Dataset 2 [file 41467_2020_15193_MOESM3_ESM.xlsx]

## Sheet: Supplementary Data 2
	alcohol drinker status: current + former vs. never	alcohol drinker status: current vs. never	among current drinkers, drinks usually with meals: yes + it varies vs. no	among current drinkers, drinks usually with meals: yes vs. no	among current drinkers, drinks usually with meals: yes, it varies, no	champagne/white wine glasses per month	red wine glasses per month	beer/cider glasses per month	spirits measures per month	fortwine glasses per month	other alcohol glasses per month	total drinks of alcohol per month	overall alcohol intake	never eat eggs vs. no eggs, dairy, wheat, or sugar restrictions	never eat eggs vs. no eggs restrictions	never eat dairy vs. no eggs, dairy, wheat, or sugar restrictions	never eat dairy vs. no dairy restrictions	never eat wheat vs. no eggs, dairy, wheat, or sugar restrictions	never eat wheat vs. no wheat restrictions	never eat sugar vs. no eggs, dairy, wheat, or sugar restrictions	never eat sugar vs. no sugar restrictions	milk type: dairy-based milk vs. never	milk type: any milk vs. never	milk type: full cream vs. never	milk type: full cream vs. any other	milk type: semi-skimmed vs. never	milk type: semi-skimmed vs. any other	milk type: skimmed vs. never	milk type: skimmed vs. any other	milk type: soy milk vs. never	milk type: soy milk vs. any other	milk type: other milk vs. never	milk type: other milk vs. any other	milk type: skimmed, semi-skimmed, full cream (QT)	spread type: all spreads vs. never	spread type: butter + margarine vs. never	spread type: any oil based spread vs. never	spread type: butter and butter-like spreads vs. oil-based spreads	spread type: butter and margarine spreads vs. oil-based spreads	spread type: butter vs. never	spread type: butter vs. any other	spread type: block margarine vs. never	spread type: block margarine vs. any other	spread type: tub margarine vs. never	spread type: tub margarine vs. any other	spread type: flora + benecol vs. never	spread type: flora + benecol vs. any other	spread type: olive oil spread vs. never	spread type: olive oil spread vs. any other
alcohol drinker status: current + former vs. never	1	0.999325	0.026071	0.05352	-0.204698	0.181064	0.168247	0.104371	0.102711	0.041713	0.00876564	0.194702	0.273773	-0.0371356	-0.0321512	-0.0295597	-0.0250224	-0.0242673	-0.0202485	0	0	0	0	-0.0240268	-0.0155961	0	0.0116527	0	0	0	-0.00528797	-0.0359509	-0.0127674	0.0128262	0.00647043	0.0102727	0.00991227	0	0	0.0190926	0.0203115	0	0	-0.0302608	-0.0198658	0	0	0.0293853	0.0159274
alcohol drinker status: current vs. never	0.999325	1	0.0261363	0.0538005	-0.205772	0.194357	0.179577	0.110162	0.108329	0.0467895	0	0.207587	0.300568	-0.0407044	-0.035184	-0.0326769	-0.0276129	-0.0265351	-0.0220665	0	0	0	0	-0.0243409	-0.0166712	0.00722109	0.013125	0	0	0	-0.00626724	-0.0395303	-0.0141403	0.0127955	0.00721482	0.0112625	0.0110399	0	0	0.0204266	0.0211746	0	0	-0.0315793	-0.0210675	0	0	0.0311927	0.0165974
among current drinkers, drinks usually with meals: yes + it varies vs. no	0.026071	0.0261363	1	0.991945	0.748962	0.180833	0.302574	-0.241499	-0.0216852	0.026938	0	0	0.0715439	-0.0333449	-0.0272336	-0.0234761	-0.018333	-0.029336	-0.023555	-0.0238939	-0.0208988	0	0	-0.055507	-0.0415578	0.00801148	0.00914541	0.0182527	0.0112747	0.0614479	0.0157882	0	-0.00797475	-0.0151311	-0.016664	-0.0202568	-0.0164632	-0.0124167	-0.0199533	0	0.0306175	-0.0409213	-0.00820784	-0.193392	-0.0989412	0	0.0209379	0.0298221	0.0451154
among current drinkers, drinks usually with meals: yes vs. no	0.05352	0.0538005	0.991945	1	0.949992	0.213678	0.370201	-0.364399	-0.0774556	0.0183117	0	-0.0598612	0.0709979	-0.0373728	-0.0302938	-0.0255516	-0.0196844	-0.0323574	-0.0257816	-0.0281014	-0.0246018	0.00759972	0.00816632	-0.0536461	-0.043256	0.0111689	0.00767381	0.0220477	0.0103767	0.096252	0.0254891	0	0	0	-0.0243898	-0.0264267	-0.0290806	0	-0.0178083	0	0.0425321	-0.0469781	0	-0.250794	-0.120946	0	0.0315344	0.0338633	0.059082
among current drinkers, drinks usually with meals: yes, it varies, no	-0.204698	-0.205772	0.748962	0.949992	1	0.154481	0.22909	-0.376837	-0.128319	0.159528	-0.0965483	-0.105203	0.0209934	-0.0224618	-0.0190787	-0.010324	-0.00744752	-0.0142938	-0.0104388	-0.0201936	-0.0177796	0	0	-0.02571	-0.0342855	0	0.00889329	0.0147158	0	0.0733981	0.030575	0	0	-0.105404	-0.0199854	-0.0190429	-0.0189193	0	-0.0136126	0	0.0295469	-0.0672519	-0.0330683	-0.175041	-0.0946404	0	0.0273039	0.0296753	0.0445047
champagne/white wine glasses per month	0.181064	0.194357	0.180833	0.213678	0.154481	1	0.0254487	-0.0648295	-0.0628038	-0.024287	0.202365	0.353656	0.322645	-0.0392944	-0.0341536	-0.0403054	-0.0345415	-0.0325238	-0.0270228	0	0	0	0	-0.0416852	-0.0276328	0	0.0267315	0	0	-0.061909	-0.0158191	-0.090863	-0.0205354	-0.0357673	0	0.0174054	0	0.0301235	0.0308001	0.0342755	0.0532421	-0.0414586	-0.0237904	-0.0673283	-0.0488915	0.0210611	0	0.0190965	0.00766147
red wine glasses per month	0.168247	0.179577	0.302574	0.370201	0.22909	0.0254487	1	-0.0321242	0.182664	0.0393677	-0.101848	0.520401	0.47517	-0.0435261	-0.0395215	-0.0333952	-0.0303033	-0.0369035	-0.0339315	0.0186618	0.0216982	-0.0115591	-0.0117452	-0.107778	-0.0419298	-0.0125281	0	-0.011599	0.0200768	0	0	-0.100061	-0.0218513	0.0125981	-0.0225227	-0.0246412	-0.0355743	0	0	0	0.046071	-0.0285716	0.00864388	-0.207979	-0.0894194	-0.0280674	0.016477	0.0172247	0.0493144
beer/cider glasses per month	0.104371	0.110162	-0.241499	-0.364399	-0.376837	-0.0648295	-0.0321242	1	0.0926739	-0.180215	0.125094	0.455566	0.281635	0	0	-0.0112863	-0.011015	0	0	0.0145564	0.0133106	0	-0.0068489	0	0.0330743	0	0.0143199	-0.0359523	-0.0240486	-0.10412	-0.0412116	-0.0313365	-0.00696329	0.138654	0.0318512	0.0431999	0.0259839	0.0311002	0.0400186	0.0448561	0.0185389	0.0691608	0.0323796	0.120181	0.0627533	0.0182369	-0.0190568	0	-0.0257915
spirits measures per month	0.102711	0.108329	-0.0216852	-0.0774556	-0.128319	-0.0628038	0.182664	0.0926739	1	0.107419	-0.298655	0.403837	0.302361	-0.0132866	-0.0120107	-0.0113221	-0.0108389	0	0	0	0	0	-0.00580695	-0.0328252	0.00680757	0	0	-0.0167676	0	-0.0570741	-0.0282331	-0.0516487	-0.0136607	0.0572958	0.012461	0.017869	0	0.0285221	0.0355815	0.0280577	0.0387242	0.0576379	0.0335881	-0.0157018	0	0	0	0	-0.0106844
fortwine glasses per month	0.041713	0.0467895	0.026938	0.0183117	0.159528	-0.024287	0.0393677	-0.180215	0.107419	1	-0.586151	0.0539164	0.130918	0	0	0	0	0	0.00678171	-0.0436008	-0.0418144	0.00745801	0.00730236	0.0373123	0	0.008516	0.0214352	0	-0.0192466	0	0	0	0	-0.210112	0.0120704	0.0147102	0.0244049	-0.00749783	0	0.0218918	0.0112384	-0.0403562	-0.0389195	0	-0.0194307	0	0.00603422	0.0336779	0.00984342
other alcohol glasses per month	0.00876564	0	0	0	-0.0965483	0.202365	-0.101848	0.125094	-0.298655	-0.586151	1	0.00891521	-0.127776	-0.0176151	-0.0141564	-0.0270587	-0.0228695	-0.0177981	-0.0137547	0.0116388	0.0105476	0	0	0	0	0	0	0	0	0	0	0	0	0.160675	0	0.0102154	0.0163423	0	0	0	-0.00855276	0	0	0.0254664	0	0.0497723	-0.00966473	0	0
total drinks of alcohol per month	0.194702	0.207587	0	-0.0598612	-0.105203	0.353656	0.520401	0.455566	0.403837	0.0539164	0.00891521	1	0.782536	-0.0394753	-0.0369109	-0.0362848	-0.0336423	-0.0242584	-0.0230835	0.0279103	0.0292105	-0.0267248	-0.0278172	-0.0905381	-0.0114583	-0.0299126	0.0110558	-0.0519646	0	-0.152844	-0.0354613	-0.133791	-0.0218518	0.0233	0	0.0177451	-0.0223679	0.0481762	0.0538106	0.0385228	0.0742862	0	0.00783668	-0.0663546	-0.0322197	0	0	0.0105567	0.00941683
overall alcohol intake	0.273773	0.300568	0.0715439	0.0709979	0.0209934	0.322645	0.47517	0.281635	0.302361	0.130918	-0.127776	0.782536	1	-0.0522002	-0.0460302	-0.0441303	-0.0384027	-0.0368228	-0.0320064	-0.00815203	0	-0.0166851	-0.0178359	-0.0716877	-0.0140834	-0.0165875	0.0256131	-0.0434202	-0.0111017	-0.108549	-0.0287705	-0.133769	-0.0266473	0	0.00588611	0.0218673	-0.0100956	0.036721	0.0415924	0.0457567	0.0765333	0	0	-0.0941738	-0.0515539	0	0	0.0341661	0.023643
never eat eggs vs. no eggs, dairy, wheat, or sugar restrictions	-0.0371356	-0.0407044	-0.0333449	-0.0373728	-0.0224618	-0.0392944	-0.0435261	0	-0.0132866	0	-0.0176151	-0.0394753	-0.0522002	1	0.999715	0.998897	0.561307	0.994327	0.476045	0.943684	0.492906	-0.0713066	-0.0649212	-0.154913	-0.00971771	-0.0850709	-0.0464524	-0.111428	0	0	0.0570313	0	0.0292589	-0.0415845	-0.0492613	-0.0642572	-0.0679589	0	-0.0104717	-0.0820342	-0.0371792	0	0	-0.0492286	0.00901014	-0.057583	0.00652943	-0.0830741	-0.0116376
never eat eggs vs. no eggs restrictions	-0.0321512	-0.035184	-0.0272336	-0.0302938	-0.0190787	-0.0341536	-0.0395215	0	-0.0120107	0	-0.0141564	-0.0369109	-0.0460302	0.999715	1	0.610466	0.334579	0.47313	0.212121	0.178455	0.0381524	-0.0522158	-0.0471825	-0.105874	0	-0.0622016	-0.0345455	-0.0820646	0	0	0.0419253	0	0.0208029	-0.027755	-0.0333309	-0.0436741	-0.0461567	0	-0.00668595	-0.0571148	-0.0277268	0	0	-0.0263635	0.00925208	-0.0368394	0	-0.0578373	-0.0104724
never eat dairy vs. no eggs, dairy, wheat, or sugar restrictions	-0.0295597	-0.0326769	-0.0234761	-0.0255516	-0.010324	-0.0403054	-0.0333952	-0.0112863	-0.0113221	0	-0.0270587	-0.0362848	-0.0441303	0.998897	0.610466	1	0.999689	0.998788	0.598202	0.898478	0.512197	-0.228985	-0.172305	-0.32895	-0.0294902	-0.258085	-0.132594	-0.299946	-0.0346624	0.0309777	0.223063	0	0.116803	-0.124607	-0.0954193	-0.134557	-0.122532	-0.0212853	-0.0284828	-0.160774	-0.0705564	0	0.0076489	-0.105246	0	-0.112662	0	-0.125503	-0.00998382
never eat dairy vs. no dairy restrictions	-0.0250224	-0.0276129	-0.018333	-0.0196844	-0.00744752	-0.0345415	-0.0303033	-0.011015	-0.0108389	0	-0.0228695	-0.0336423	-0.0384027	0.561307	0.334579	0.999689	1	0.544556	0.316823	0.112939	0.0431959	-0.193378	-0.144556	-0.26919	-0.0237985	-0.217561	-0.112909	-0.253509	-0.0351841	0.0421426	0.19688	0	0.101483	-0.104011	-0.0738928	-0.105741	-0.0943259	-0.0177521	-0.023582	-0.12698	-0.0586477	0	0.00657283	-0.0769909	0	-0.0856105	0	-0.0952513	-0.00876642
never eat wheat vs. no eggs, dairy, wheat, or sugar restrictions	-0.0242673	-0.0265351	-0.029336	-0.0323574	-0.0142938	-0.0325238	-0.0369035	0	0	0	-0.0177981	-0.0242584	-0.0368228	0.994327	0.47313	0.998788	0.544556	1	0.999698	0.941552	0.475818	-0.0699674	-0.0601548	-0.131962	0	-0.0819227	-0.0519679	-0.122616	-0.0166827	0	0.075438	0.100407	0.0822768	-0.0391663	-0.0530024	-0.0615276	-0.0819485	0.0116674	0.0128952	-0.0715727	-0.0177887	0	0	-0.0443367	0.0121361	-0.0776773	-0.00626423	-0.0861381	-0.0128362
never eat wheat vs. no wheat restrictions	-0.0202485	-0.0220665	-0.023555	-0.0257816	-0.0104388	-0.0270228	-0.0339315	0	0	0.00678171	-0.0137547	-0.0230835	-0.0320064	0.476045	0.212121	0.598202	0.316823	0.999698	1	0.177115	0.0321649	-0.0509594	-0.0429649	-0.0840755	0	-0.0592081	-0.0390727	-0.0918519	-0.0197024	0	0.0582822	0.0995213	0.0689732	-0.0268823	-0.0361519	-0.0405107	-0.0579882	0.0126136	0.014812	-0.0469298	-0.00964607	0	0	-0.0213411	0.0119355	-0.0542501	-0.00717771	-0.0597513	-0.0112655
never eat sugar vs. no eggs, dairy, wheat, or sugar restrictions	0	0	-0.0238939	-0.0281014	-0.0201936	0	0.0186618	0.0145564	0	-0.0436008	0.0116388	0.0279103	-0.00815203	0.943684	0.178455	0.898478	0.112939	0.941552	0.177115	1	0.999994	-0.0488903	-0.0466936	-0.211959	-0.0479584	-0.0646362	-0.0590699	-0.0422549	0.0662063	-0.0643141	0.0230717	-0.057754	0.0126986	-0.0847722	-0.0934971	-0.122746	-0.117569	-0.0249567	-0.0384802	-0.148893	-0.0652371	-0.017282	0	-0.146468	-0.016395	-0.0940537	0.0208121	-0.126814	0
never eat sugar vs. no sugar restrictions	0	0	-0.0208988	-0.0246018	-0.0177796	0	0.0216982	0.0133106	0	-0.0418144	0.0105476	0.0292105	0	0.492906	0.0381524	0.512197	0.0431959	0.475818	0.0321649	0.999994	1	-0.0477597	-0.0455384	-0.205513	-0.0476939	-0.0635314	-0.0571677	-0.0371632	0.0655693	-0.0667264	0.0192236	-0.0691545	0.0083054	-0.0843601	-0.0919681	-0.120736	-0.114123	-0.0256218	-0.0393635	-0.146386	-0.0642259	-0.0187237	0	-0.144891	-0.0180059	-0.0894136	0.0211542	-0.121582	0
milk type: dairy-based milk vs. never	0	0	0	0.00759972	0	0	-0.0115591	0	0	0.00745801	0	-0.0267248	-0.0166851	-0.0713066	-0.0522158	-0.228985	-0.193378	-0.0699674	-0.0509594	-0.0488903	-0.0477597	1	0.999476	0.9889	0.0496754	0.998906	0.277624	0.995553	0.100339	0.884056	-0.0107954	0.891136	-0.0108048	0.422277	0.0972683	0.104505	0.142984	-0.0239221	-0.0274108	0.106673	0.00532806	0	0	0.120361	0.0102887	0.128237	0.0143472	0.137466	0.0188829
milk type: any milk vs. never	0	0	0	0.00816632	0	0	-0.0117452	-0.0068489	-0.00580695	0.00730236	0	-0.0278172	-0.0178359	-0.0649212	-0.0471825	-0.172305	-0.144556	-0.0601548	-0.0429649	-0.0466936	-0.0455384	0.999476	1	0.987916	0.047238	0.998332	0.251212	0.99511	0.0942685	0.98806	0.0359692	0.989079	0.0192199	0.420842	0.0906954	0.0964752	0.133786	-0.0240229	-0.0277789	0.0977775	0	0.0159171	0	0.110357	0.00921531	0.119952	0.0143784	0.128675	0.0188165
milk type: full cream vs. never	-0.0240268	-0.0243409	-0.055507	-0.0536461	-0.02571	-0.0416852	-0.107778	0	-0.0328252	0.0373123	0	-0.0905381	-0.0716877	-0.154913	-0.105874	-0.32895	-0.26919	-0.131962	-0.0840755	-0.211959	-0.205513	0.9889	0.987916	1	0.989228	0.930663	0	0.313069	0	-0.215959	0	0.396829	0	0.991948	0.298298	0.36632	0.336945	0.11844	0.140553	0.407492	0.228912	0.0899143	0	0.502195	0.0823372	0.164322	-0.0898134	0.311398	-0.0475949
milk type: full cream vs. any other	-0.0155961	-0.0166712	-0.0415578	-0.043256	-0.0342855	-0.0276328	-0.0419298	0.0330743	0.00680757	0	0	-0.0114583	-0.0140834	-0.00971771	0	-0.0294902	-0.0237985	0	0	-0.0479584	-0.0476939	0.0496754	0.047238	0.989228	1	0	-0.363291	-0.0145912	-0.126678	0	-0.047176	0	-0.0277459	0.555958	0.0450095	0.0793227	0.0115542	0.103099	0.127053	0.105617	0.127273	0.0419814	0.0063934	0.140898	0.0418702	-0.0353576	-0.0553951	0	-0.0481581
milk type: semi-skimmed vs. never	0	0.00722109	0.00801148	0.0111689	0	0	-0.0125281	0	0	0.008516	0	-0.0299126	-0.0165875	-0.0850709	-0.0622016	-0.258085	-0.217561	-0.0819227	-0.0592081	-0.0646362	-0.0635314	0.998906	0.998332	0.930663	0	1	0.964592	0.972185	0	0.849242	-0.0127656	0.880345	-0.0129536	0.699754	0.135315	0.148196	0.197446	-0.0279235	-0.03047	0.154696	0.0127549	0.0211444	0	0.174063	0.0139484	0.176111	0.0134328	0.195839	0.0245618
milk type: semi-skimmed vs. any other	0.0116527	0.013125	0.00914541	0.00767381	0.00889329	0.0267315	0	0.0143199	0	0.0214352	0	0.0110558	0.0256131	-0.0464524	-0.0345455	-0.132594	-0.112909	-0.0519679	-0.0390727	-0.0590699	-0.0571677	0.277624	0.251212	0	-0.363291	0.964592	1	0	-0.689138	0.0332126	-0.263108	0.0697407	-0.149495	0.42545	0.118086	0.147714	0.171422	0	0.00819886	0.172828	0.055072	0.0172723	0	0.198064	0.0227519	0.127446	-0.0218025	0.188686	0.019192
milk type: skimmed vs. never	0	0	0.0182527	0.0220477	0.0147158	0	-0.011599	-0.0359523	-0.0167676	0	0	-0.0519646	-0.0434202	-0.111428	-0.0820646	-0.299946	-0.253509	-0.122616	-0.0918519	-0.0422549	-0.0371632	0.995553	0.99511	0.313069	-0.0145912	0.972185	0	1	0.977813	0.871388	-0.0109582	0.82346	-0.0155689	0.715746	0.0835388	0.0589564	0.155961	-0.0917126	-0.126789	0.02517	-0.0775796	0	0	0.054535	-0.0108429	0.162424	0.0598461	0.136143	0.0424805
milk type: skimmed vs. any other	0	0	0.0112747	0.0103767	0	0	0.0200768	-0.0240486	0	-0.0192466	0	0	-0.0111017	0	0	-0.0346624	-0.0351841	-0.0166827	-0.0197024	0.0662063	0.0655693	0.100339	0.0942685	0	-0.126678	0	-0.689138	0.977813	1	0	-0.105367	0.0329272	-0.0567354	-0.624998	-0.0959413	-0.141962	-0.0980832	-0.065297	-0.0976509	-0.185215	-0.11448	-0.0229644	0	-0.18529	-0.0372212	-0.0368099	0.059592	-0.115952	0.00985928
milk type: soy milk vs. never	0	0	0.0614479	0.096252	0.0733981	-0.061909	0	-0.10412	-0.0570741	0	0	-0.152844	-0.108549	0	0	0.0309777	0.0421426	0	0	-0.0643141	-0.0667264	0.884056	0.98806	-0.215959	0	0.849242	0.0332126	0.871388	0	1	0.990613	0.758434	0	0.56677	0.0744841	0	0.154663	-0.141208	-0.188889	-0.0284552	-0.132535	0	0	0	-0.0518199	0.168993	0.0767544	0.174727	0.0859701
milk type: soy milk vs. any other	-0.00528797	-0.00626724	0.0157882	0.0254891	0.030575	-0.0158191	0	-0.0412116	-0.0282331	0	0	-0.0354613	-0.0287705	0.0570313	0.0419253	0.223063	0.19688	0.075438	0.0582822	0.0230717	0.0192236	-0.0107954	0.0359692	0	-0.047176	-0.0127656	-0.263108	-0.0109582	-0.105367	0.990613	1	0.0578372	-0.0192905	-0.182496	-0.0566307	-0.0849181	-0.0690926	-0.0243368	-0.0364355	-0.100006	-0.0532157	0	0	-0.105811	-0.0259585	-0.0458756	0.0140439	-0.0522446	0.0130956
milk type: other milk vs. never	-0.0359509	-0.0395303	0	0	0	-0.090863	-0.100061	-0.0313365	-0.0516487	0	0	-0.133791	-0.133769	0	0	0	0	0.100407	0.0995213	-0.057754	-0.0691545	0.891136	0.989079	0.396829	0	0.880345	0.0697407	0.82346	0.0329272	0.758434	0.0578372	1	0.990728	0.628223	0.112259	0.106236	0.151921	-0.0308473	-0.0405298	0.093977	0	0.0638034	0	0.140359	0.0310474	0.156686	0.0345474	0.158646	0.0365603
milk type: other milk vs. any other	-0.0127674	-0.0141403	-0.00797475	0	0	-0.0205354	-0.0218513	-0.00696329	-0.0136607	0	0	-0.0218518	-0.0266473	0.0292589	0.0208029	0.116803	0.101483	0.0822768	0.0689732	0.0126986	0.0083054	-0.0108048	0.0192199	0	-0.0277459	-0.0129536	-0.149495	-0.0155689	-0.0567354	0	-0.0192905	0.990728	1	-0.0341802	-0.0160184	-0.0193534	-0.0299404	0.00836883	0.0083319	-0.0224133	-0.00661945	0	0	-0.0176567	0	-0.0208363	0	-0.024939	0
milk type: skimmed, semi-skimmed, full cream (QT)	0.0128262	0.0127955	-0.0151311	0	-0.105404	-0.0357673	0.0125981	0.138654	0.0572958	-0.210112	0.160675	0.0233	0	-0.0415845	-0.027755	-0.124607	-0.104011	-0.0391663	-0.0268823	-0.0847722	-0.0843601	0.422277	0.420842	0.991948	0.555958	0.699754	0.42545	0.715746	-0.624998	0.56677	-0.182496	0.628223	-0.0341802	1	0.134667	0.180788	0.1503	0.083955	0.113486	0.219436	0.140129	0.0689579	0.0394299	0.236811	0.0541827	0.101364	-0.0587622	0.163925	-0.0199187
spread type: all spreads vs. never	0.00647043	0.00721482	-0.016664	-0.0243898	-0.0199854	0	-0.0225227	0.0318512	0.012461	0.0120704	0	0	0.00588611	-0.0492613	-0.0333309	-0.0954193	-0.0738928	-0.0530024	-0.0361519	-0.0934971	-0.0919681	0.0972683	0.0906954	0.298298	0.0450095	0.135315	0.118086	0.0835388	-0.0959413	0.0744841	-0.0566307	0.112259	-0.0160184	0.134667	1	0.997836	0.99491	0	0	0.996922	0.262526	0.655825	0.00765493	0.976698	0.0850309	0.982335	0.102124	0.992447	0.130516
spread type: butter + margarine vs. never	0.0102727	0.0112625	-0.0202568	-0.0264267	-0.0190429	0.0174054	-0.0246412	0.0431999	0.017869	0.0147102	0.0102154	0.0177451	0.0218673	-0.0642572	-0.0436741	-0.134557	-0.105741	-0.0615276	-0.0405107	-0.122746	-0.120736	0.104505	0.0964752	0.36632	0.0793227	0.148196	0.147714	0.0589564	-0.141962	0	-0.0849181	0.106236	-0.0193534	0.180788	0.997836	1	0.944497	0.41036	0.340399	0.998849	0.539353	0.721782	0.0122598	0.981597	0.145858	0.986842	0.174956	0.903403	0
spread type: any oil based spread vs. never	0.00991227	0.0110399	-0.0164632	-0.0290806	-0.0189193	0	-0.0355743	0.0259839	0	0.0244049	0.0163423	-0.0223679	-0.0100956	-0.0679589	-0.0461567	-0.122532	-0.0943259	-0.0819485	-0.0579882	-0.117569	-0.114123	0.142984	0.133786	0.336945	0.0115542	0.197446	0.171422	0.155961	-0.0980832	0.154663	-0.0690926	0.151921	-0.0299404	0.1503	0.99491	0.944497	1	-0.695053	-0.715535	0.909667	-0.0159898	0.586508	-0.0167775	0.866203	0	0.873678	0.0141233	0.998496	0.394339
spread type: butter and butter-like spreads vs. oil-based spreads	0	0	-0.0124167	0	0	0.0301235	0	0.0311002	0.0285221	-0.00749783	0	0.0481762	0.036721	0	0	-0.0212853	-0.0177521	0.0116674	0.0126136	-0.0249567	-0.0256218	-0.0239221	-0.0240229	0.11844	0.103099	-0.0279235	0	-0.0917126	-0.065297	-0.141208	-0.0243368	-0.0308473	0.00836883	0.083955	0	0.41036	-0.695053	1	0.99807	0.484824	0.688639	0.25152	0.023017	0.427844	0.228191	0.429484	0.258185	-0.749391	-0.561228
spread type: butter and margarine spreads vs. oil-based spreads	0	0	-0.0199533	-0.0178083	-0.0136126	0.0308001	0	0.0400186	0.0355815	0	0	0.0538106	0.0415924	-0.0104717	-0.00668595	-0.0284828	-0.023582	0.0128952	0.014812	-0.0384802	-0.0393635	-0.0274108	-0.0277789	0.140553	0.127053	-0.03047	0.00819886	-0.126789	-0.0976509	-0.188889	-0.0364355	-0.0405298	0.0083319	0.113486	0	0.340399	-0.715535	0.99807	1	0.522166	0.832176	0.283112	0.0264721	0.445695	0.264926	-0.21811	-0.0210461	-0.746302	-0.546705
spread type: butter vs. never	0.0190926	0.0204266	0	0	0	0.0342755	0	0.0448561	0.0280577	0.0218918	0	0.0385228	0.0457567	-0.0820342	-0.0571148	-0.160774	-0.12698	-0.0715727	-0.0469298	-0.148893	-0.146386	0.106673	0.0977775	0.407492	0.105617	0.154696	0.172828	0.02517	-0.185215	-0.0284552	-0.100006	0.093977	-0.0224133	0.219436	0.996922	0.998849	0.909667	0.484824	0.522166	1	0.983941	0.371957	-0.00939008	0.68218	0	0.74492	0	0.868809	0
spread type: butter vs. any other	0.0203115	0.0211746	0.0306175	0.0425321	0.0295469	0.0532421	0.046071	0.0185389	0.0387242	0.0112384	-0.00855276	0.0742862	0.0765333	-0.0371792	-0.0277268	-0.0705564	-0.0586477	-0.0177887	-0.00964607	-0.0652371	-0.0642259	0.00532806	0	0.228912	0.127273	0.0127549	0.055072	-0.0775796	-0.11448	-0.132535	-0.0532157	0	-0.00661945	0.140129	0.262526	0.539353	-0.0159898	0.688639	0.832176	0.983941	1	-0.0205632	-0.0178988	0	-0.199017	0	-0.230299	0	-0.292881
spread type: block margarine vs. never	0	0	-0.0409213	-0.0469781	-0.0672519	-0.0414586	-0.0285716	0.0691608	0.0576379	-0.0403562	0	0	0	0	0	0	0	0	0	-0.017282	-0.0187237	0	0.0159171	0.0899143	0.0419814	0.0211444	0.0172723	0	-0.0229644	0	0	0.0638034	0	0.0689579	0.655825	0.721782	0.586508	0.25152	0.283112	0.371957	-0.0205632	1	0.983801	0.783864	0.10412	0.469771	0	0.65853	0
spread type: block margarine vs. any other	0	0	-0.00820784	0	-0.0330683	-0.0237904	0.00864388	0.0323796	0.0335881	-0.0389195	0	0.00783668	0	0	0	0.0076489	0.00657283	0	0	0	0	0	0	0	0.0063934	0	0	0	0	0	0	0	0	0.0394299	0.00765493	0.0122598	-0.0167775	0.023017	0.0264721	-0.00939008	-0.0178988	0.983801	1	-0.0270499	-0.00590203	-0.0232397	-0.0083792	-0.0228633	-0.0102783
spread type: tub margarine vs. never	-0.0302608	-0.0315793	-0.193392	-0.250794	-0.175041	-0.0673283	-0.207979	0.120181	-0.0157018	0	0.0254664	-0.0663546	-0.0941738	-0.0492286	-0.0263635	-0.105246	-0.0769909	-0.0443367	-0.0213411	-0.146468	-0.144891	0.120361	0.110357	0.502195	0.140898	0.174063	0.198064	0.054535	-0.18529	0	-0.105811	0.140359	-0.0176567	0.236811	0.976698	0.981597	0.866203	0.427844	0.445695	0.68218	0	0.783864	-0.0270499	1	0.983219	0.628514	0	0.795209	0
spread type: tub margarine vs. any other	-0.0198658	-0.0210675	-0.0989412	-0.120946	-0.0946404	-0.0488915	-0.0894194	0.0627533	0	-0.0194307	0	-0.0322197	-0.0515539	0.00901014	0.00925208	0	0	0.0121361	0.0119355	-0.016395	-0.0180059	0.0102887	0.00921531	0.0823372	0.0418702	0.0139484	0.0227519	-0.0108429	-0.0372212	-0.0518199	-0.0259585	0.0310474	0	0.0541827	0.0850309	0.145858	0	0.228191	0.264926	0	-0.199017	0.10412	-0.00590203	0.983219	1	-0.0133569	-0.0821391	-0.0146703	-0.103454
spread type: flora + benecol vs. never	0	0	0	0	0	0.0210611	-0.0280674	0.0182369	0	0	0.0497723	0	0	-0.057583	-0.0368394	-0.112662	-0.0856105	-0.0776773	-0.0542501	-0.0940537	-0.0894136	0.128237	0.119952	0.164322	-0.0353576	0.176111	0.127446	0.162424	-0.0368099	0.168993	-0.0458756	0.156686	-0.0208363	0.101364	0.982335	0.986842	0.873678	0.429484	-0.21811	0.74492	0	0.469771	-0.0232397	0.628514	-0.0133569	1	0.984224	0.796827	0.0154278
spread type: flora + benecol vs. any other	0	0	0.0209379	0.0315344	0.0273039	0	0.016477	-0.0190568	0	0.00603422	-0.00966473	0	0	0.00652943	0	0	0	-0.00626423	-0.00717771	0.0208121	0.0211542	0.0143472	0.0143784	-0.0898134	-0.0553951	0.0134328	-0.0218025	0.0598461	0.059592	0.0767544	0.0140439	0.0345474	0	-0.0587622	0.102124	0.174956	0.0141233	0.258185	-0.0210461	0	-0.230299	0	-0.0083792	0	-0.0821391	0.984224	1	0	-0.117285
spread type: olive oil spread vs. never	0.0293853	0.0311927	0.0298221	0.0338633	0.0296753	0.0190965	0.0172247	0	0	0.0336779	0	0.0105567	0.0341661	-0.0830741	-0.0578373	-0.125503	-0.0952513	-0.0861381	-0.0597513	-0.126814	-0.121582	0.137466	0.128675	0.311398	0	0.195839	0.188686	0.136143	-0.115952	0.174727	-0.0522446	0.158646	-0.024939	0.163925	0.992447	0.903403	0.998496	-0.749391	-0.746302	0.868809	0	0.65853	-0.0228633	0.795209	-0.0146703	0.796827	0	1	0.98677
spread type: olive oil spread vs. any other	0.0159274	0.0165974	0.0451154	0.059082	0.0445047	0.00766147	0.0493144	-0.0257915	-0.0106844	0.00984342	0	0.00941683	0.023643	-0.0116376	-0.0104724	-0.00998382	-0.00876642	-0.0128362	-0.0112655	0	0	0.0188829	0.0188165	-0.0475949	-0.0481581	0.0245618	0.019192	0.0424805	0.00985928	0.0859701	0.0130956	0.0365603	0	-0.0199187	0.130516	0	0.394339	-0.561228	-0.546705	0	-0.292881	0	-0.0102783	0	-0.103454	0.0154278	-0.117285	0.98677	1
spread type: other oil-based spread vs. never	0	0	-0.0524103	-0.0821583	-0.0561286	-0.023054	-0.0849413	0.0383939	-0.0122745	0.0247015	0.0249734	-0.0504296	-0.0454192	-0.0677552	-0.0440774	-0.128662	-0.0982965	-0.0887281	-0.062426	-0.130545	-0.126653	0.151953	0.141438	0.372429	0.0161717	0.21027	0.189959	0.167039	-0.10123	0.122816	-0.0898485	0.135451	-0.0377613	0.160829	0.99224	0.923389	0.998572	-0.709473	-0.720053	0.859245	-0.021921	0.695099	-0.0216783	0.896164	0	0.854209	0.0202266	0.911033	0.00994212
spread type: other oil-based spread vs. any other	-0.00874061	-0.00891044	-0.0251418	-0.0417504	-0.0312106	-0.0300942	-0.0407585	0	-0.0172134	0	0.00842054	-0.0478119	-0.0454705	0	0	-0.0146108	-0.0125755	-0.0174816	-0.0152116	-0.00591015	-0.00557925	0.0332521	0.031514	0	-0.0504165	0.0407847	0.0292759	0.0738034	0.0226084	0.0461307	-0.0181926	0	-0.0146518	-0.0227661	0.15552	0	0.500761	-0.678638	-0.665212	-0.0090384	-0.352531	0.0401555	-0.0132478	0.0200179	-0.126167	0.0456839	-0.13952	0.0161404	-0.177851
spread type: low fat spread vs. never	-0.0164731	-0.0166024	-0.0771676	-0.119827	-0.0934968	-0.0347479	-0.110677	0.0522735	0.0174119	0	0	-0.0557582	-0.0750725	-0.0576798	-0.0385686	-0.106155	-0.0817408	-0.0740347	-0.053088	-0.0838429	-0.0799638	0.121729	0.111884	0.243269	0	0.167022	0.129292	0.150564	-0.0320797	0.0680119	-0.0814936	0.105352	-0.0303738	0.109079	0.98709	0.813976	0.873403	-0.214655	-0.239447	0.756228	-0.0184781	0.421129	0	0.60201	0.0190932	0.629154	0	0.77882	0.0138001
spread type: low fat spread vs. any other	-0.0136542	-0.0141984	-0.0260342	-0.0424248	-0.031114	-0.0184975	-0.0376966	0	0	0	0	-0.0294123	-0.0416525	0	0	0	0	0	-0.0061229	0.0191947	0.0187915	0.0134337	0.0125777	-0.0355279	-0.0319577	0.0126395	-0.0134319	0.0492318	0.0476718	0	-0.0109871	0	-0.00578553	-0.0397847	0.0826295	0	0.0233161	-0.0232285	-0.02599	0	-0.182199	-0.026771	-0.00648864	0.037739	-0.0594702	0.0230455	-0.0710463	0.018088	-0.0901251
bread type: white vs. any other	-0.0303163	-0.0318205	-0.141172	-0.188113	-0.132011	-0.0547255	-0.142358	0.0992274	0	0	0.00969456	-0.0244698	-0.0589694	0	0.00552284	-0.0130842	-0.00739451	0.0169385	0.0201938	-0.0701982	-0.0710627	0	0	0.165787	0.10209	0	0.0350888	-0.0568972	-0.0766888	-0.188802	-0.0606173	0	0	0.0880819	0.0853344	0.12894	0.0779313	0.099682	0.125149	0.148033	0.0852965	0.0784043	0.00879	0.327553	0.110927	0.0705192	-0.0469653	0.0394484	-0.0792399
bread type: brown vs. any other	-0.0119355	-0.0122589	-0.0194496	-0.0199745	-0.0096923	0	-0.0127474	0	0	0	0	0	-0.0130123	0.0147651	0.0121556	0	0	0	0	0.0149226	0.0138596	0.00935308	0.00827508	0.0203156	0	0.0135789	0.0284692	0	-0.0172597	-0.0272594	-0.0187636	0	-0.0102689	0.016309	0.0137825	0.0201734	0.0122623	0.0123879	0.0135228	0.0163151	0	0	0	0.0754419	0.0322764	0.0224955	0	0	-0.0121061
bread type: wholemeal/wholegrain vs. any other	0.0363628	0.0381092	0.132057	0.172331	0.116586	0.0488452	0.135542	-0.0825663	0	0	0	0.0317051	0.0672594	-0.0133194	-0.0141915	-0.010484	-0.0111467	-0.093501	-0.0872514	0.0472851	0.0524239	0	0	-0.149172	-0.0885385	0	-0.0373319	0.0662227	0.0827986	0.144795	0.0462847	-0.0455423	-0.0148406	-0.0816316	-0.0777386	-0.120306	-0.0620372	-0.0976965	-0.121935	-0.133684	-0.0720495	-0.0655698	-0.00985956	-0.321459	-0.113499	-0.0593567	0.0412354	-0.0250671	0.0769495
bread type: white vs. wholemeal/wholegrain + brown	-0.0316887	-0.0333037	-0.142717	-0.190435	-0.133712	-0.0574619	-0.145429	0.0990618	0	0	0.00934288	-0.026783	-0.0622883	0	0.00606232	-0.00799222	0	0.0478915	0.0478326	-0.0706788	-0.0727311	0	0	0.162536	0.104555	0	0.0325142	-0.0643868	-0.0797271	-0.193139	-0.058231	0	0.00785753	0.0891598	0.0861444	0.130324	0.0775973	0.102252	0.128326	0.150101	0.0872955	0.0794225	0.00910085	0.32906	0.111248	0.0700715	-0.0483362	0.0387092	-0.0810726
bread type: wholemeal/wholegrain vs. white + brown	0.0377914	0.0394633	0.142423	0.18575	0.125305	0.0485384	0.143182	-0.0901036	0	0	0	0.0304494	0.0675786	-0.0117964	-0.0141348	0	0	-0.0540857	-0.0515556	0.0531195	0.0562946	0	0	-0.170557	-0.093578	-0.0091262	-0.0479188	0.0554743	0.0853333	0.18421	0.0633833	0	0	-0.0889893	-0.0869433	-0.133038	-0.0745784	-0.102684	-0.128165	-0.147833	-0.07686	-0.0730893	-0.0101554	-0.35265	-0.122925	-0.073308	0.0432893	-0.034548	0.08225
slices of bread per week	-0.0138724	-0.0143786	-0.0650108	-0.0778393	-0.0662922	-0.0608054	-0.0508982	0.0812241	0	0	-0.0122113	-0.0308919	-0.0361012	-0.0180749	-0.00891424	-0.039223	-0.0282163	-0.103887	-0.0873031	-0.0747376	-0.0690262	0.0254365	0.0224887	0.0858886	0.0246857	0.0333182	0.0408307	0.022841	-0.0264275	-0.0500852	-0.0482855	0	-0.0204373	0.0596378	0.140987	0.151953	0.223455	-0.0611094	-0.0627848	0.155814	-0.0302513	0.0655603	0.0124923	0.256978	0.0501657	0.195393	0	0.231264	0.0281472
cereal type: biscuit cereal vs. any other	-0.0107327	-0.0110859	-0.035506	-0.0533097	-0.0404862	-0.0216482	-0.0408615	0.0303572	0	0	0.00918277	-0.0175737	-0.0308373	0	0	-0.0144287	-0.0125637	-0.0409936	-0.0370271	0	0	0.0313832	0.0293343	0.109781	0.0114759	0.0380042	0.0320889	0.0542356	-0.0106372	0	-0.0416321	0.0459252	-0.0161739	0.0246054	0.0244739	0.0248268	0.0417233	-0.013927	-0.013277	0.0225851	-0.0141891	0	0	0.0777079	0.0207898	0.0319255	0	0.0286653	-0.00718129
cereal type: bran cereal vs. any other	0	0	0	0	0	0.0146576	0.0106118	0	0.0081608	0	0	0.0132436	0.00818657	0	0	-0.0102402	-0.0110315	-0.0370637	-0.0353336	0.0324459	0.0333504	0.0152516	0.0140433	0	-0.0334201	0.0166628	0	0.044212	0.0363705	0	-0.0179871	-0.0463178	-0.0206085	-0.0312204	-0.0175111	-0.0338785	0	-0.0350534	-0.042167	-0.045669	-0.0415269	0	0	-0.0311674	0	-0.0130915	0.00733687	-0.0178018	0.00622334
cereal type: oat cereal vs. any other	0	0	0.00802591	0.013372	0	-0.0354649	0.0148717	-0.0139286	0	-0.0251089	0	-0.0166936	-0.0296441	0	0	0.0292587	0.0238269	0.026561	0.021497	0.0304749	0.0300176	-0.0185231	-0.015838	-0.115926	-0.0329003	-0.026132	-0.0577002	0	0.0486538	0.0605541	0.0545032	0.0437586	0.0232622	-0.0512769	-0.0442174	-0.0539083	-0.0596237	0	-0.0132015	-0.0619423	-0.0151242	0	0	-0.121595	-0.0315228	-0.0226817	0.0255021	-0.0497978	0.0101647
cereal type: muesli vs. any other	0.0286124	0.0298956	0.0908953	0.12755	0.0988449	0.0712968	0.11024	-0.0526405	-0.0126037	0.022432	-0.00888665	0.058718	0.0999798	-0.0158508	-0.0132742	-0.00866827	-0.00645686	-0.0312636	-0.0268785	-0.0108038	-0.00808287	-0.0333403	-0.0314313	-0.101522	-0.00748588	-0.0371703	0	-0.0688892	-0.0167747	-0.0266448	0.0322651	-0.084818	0	0	-0.0180607	-0.0172754	-0.025348	0	0	0	0.0337339	-0.032484	0	-0.118643	-0.0457432	-0.0485834	-0.010629	0	0.031604
cereal type: cornflakes/frosties vs. any other	-0.0224695	-0.0233812	-0.0722273	-0.101876	-0.073003	-0.0289441	-0.101435	0.047085	0.0121235	0	0	-0.0329623	-0.0472514	0.00713181	0.00964068	0	0	0.0755908	0.0732659	-0.0567944	-0.0611687	0.00881029	0.00775052	0.116608	0.064307	0.0128281	0.0354186	-0.0180265	-0.0601746	-0.0708873	-0.0361111	0.0485688	0	0.0677906	0.0602649	0.084912	0.0642124	0.0465129	0.0592976	0.09365	0.0355799	0.0440406	0	0.212314	0.0663416	0.0684195	-0.0199948	0.0433394	-0.0420544
bowls of cereal per week	-0.0286246	-0.0294362	0.0546831	0.0832921	0.0983402	-0.0696328	-0.0244736	-0.152905	-0.0334388	0.105506	-0.126367	-0.167538	-0.100689	0	0	-0.0160229	-0.012698	-0.0508809	-0.0447964	-0.0157978	-0.0130863	0.163104	0.161242	0.308859	-0.0387967	0.189485	0.0266659	0.318272	0.0360574	0.51609	0.0600882	0.344632	0	-0.00942243	-0.0252247	-0.0574403	0.0144427	-0.0930299	-0.108822	-0.0764695	-0.0866994	-0.0326415	-0.011932	-0.0783229	-0.0298285	0	0.0252867	0.0123389	0.0382598
coffee type: decaffeinated vs. any other	0.0382921	0.039488	0.131274	0.185073	0.147261	0.103436	0.165647	-0.0851503	0	0.0254408	-0.0207132	0.0982181	0.14483	-0.0169817	-0.0155066	0	0	-0.00841122	-0.00721311	0	0	-0.0582921	-0.0546969	-0.112544	0.00991763	-0.0679054	-0.0296891	-0.113731	-0.0185507	0	0.0489167	-0.0740148	0.0128632	-0.0160445	-0.0369356	-0.0182251	-0.0892929	0.0684138	0.0770803	0.00982171	0.102153	-0.0395685	-0.00805149	-0.201151	-0.0769387	-0.0694017	-0.00735199	-0.0414937	0.011098
coffee type: ground+instant vs. other+decaff	0.0376769	0.0394252	0	-0.00956814	-0.00766254	0.0448038	0.0604488	0.0452275	0.0309432	0.0139658	-0.0101185	0.0973297	0.101892	-0.0177041	-0.0125141	-0.0289052	-0.0227247	-0.0267182	-0.0205044	-0.0376533	-0.036397	-0.014208	-0.0152418	0.0868393	0.0601629	-0.0110853	0.042931	-0.0693322	-0.0745993	-0.124055	-0.0330028	-0.0921648	-0.0126359	0.066824	0.0235174	0.0485284	0	0.0533851	0.0793892	0.0794505	0.0862813	0	0	0.0557455	0.0130871	-0.0507774	-0.0547811	0.0148905	-0.0142613
coffee type: ground vs. any other	-0.0313703	-0.0328305	0.00704595	0.015404	0.0123484	-0.0383786	-0.0521967	-0.045246	-0.0290648	-0.0114187	0	-0.088339	-0.0902775	0.0134553	0.00893729	0.0252179	0.0196477	0.0217377	0.0162853	0.0353832	0.0344331	0.0134283	0.0142934	-0.0935503	-0.0610334	0.0101167	-0.0419575	0.0678855	0.0757703	0.115786	0.0308213	0.0705353	0.00785987	-0.068946	-0.0250474	-0.0505069	0	-0.0559872	-0.08161	-0.0809079	-0.0852938	0	0	-0.0602392	-0.0146155	0.0457748	0.0529724	-0.0143521	0.0163689
cups of coffee per day	0.0552313	0.0572799	0.0392676	0.0433784	-0.0107944	0.0414539	0.0933088	0.0244595	0.0560039	-0.072972	0.0848643	0.0785615	0.0714269	-0.0263275	-0.0214508	-0.0433883	-0.0372869	-0.0367973	-0.0317462	-0.00906948	-0.00701263	0	-0.00656985	0	0.0097422	0	0.00830574	0	0.0120122	-0.141154	-0.0538208	-0.0960385	-0.0242478	0.0505584	-0.0100125	-0.0137218	-0.0158822	0	0	-0.0126136	0	0	0.00808713	-0.0162493	0	-0.0340384	-0.0136786	-0.0214346	0
cups of tea per day	0	0	-0.0342013	-0.0457164	-0.0324865	-0.0583677	-0.0209418	0.0137144	0.00558839	0.0407157	-0.0702144	-0.0483203	-0.0507244	-0.0121181	-0.0101383	-0.0145751	-0.0123428	0	0	-0.00878346	-0.00900432	0.114467	0.110878	0.223904	-0.0146146	0.133522	0.0269947	0.220911	0.0348907	0.248946	-0.0145687	0.202687	-0.0118375	0.0190595	0.0480147	0.0551865	0.0725414	-0.00682382	0	0.058902	0	0.0311883	0.0072052	0.0885617	0.0170505	0.06543	0	0.0751887	0
temperature of hot drinks	0	0	-0.0188187	-0.0409313	0.0894636	0.0560814	-0.0446297	-0.1033	-0.0595103	0.25418	-0.162884	-0.013246	0.0242627	-0.0107483	-0.00984451	-0.0166298	-0.0143276	0	0	-0.00939517	-0.00871421	0.0453958	0.0434932	0.125226	0	0.0533	0.0334738	0.078961	-0.00654186	0.0388518	-0.0123578	0.051896	-0.00746167	-0.146526	0.0156647	0.0270256	0.0244649	0.011511	0.0179095	0.033979	0.0168154	-0.0294643	-0.0412093	0.0728936	0	0	-0.00849721	0.0214354	-0.0102735
glasses of water per day	0.0138772	0.0134242	0.0644294	0.0833804	0.0608279	0.0705317	0.0363797	-0.00666242	-0.0178674	-0.0389907	0.0474083	0.0326142	0	0.0255398	0.0146163	0.0551648	0.0419057	0.0397085	0.0275083	0.0991033	0.0969175	-0.0654166	-0.0602027	-0.208546	-0.0427892	-0.0803395	-0.0603346	-0.0888137	0.0300066	0	0.0717551	-0.0324858	0.0279558	-0.0690851	-0.0681271	-0.0815264	-0.0932632	0	-0.0132857	-0.0857546	-0.0116627	-0.018694	0	-0.178653	-0.0531823	-0.0600538	0.018265	-0.0748916	0.0171861
tablespoons of cooked vegetables per day	0.012979	0.0135554	0.0562468	0.076451	0.0679267	0	0.080576	-0.0263405	0.0346121	0.0517637	-0.0808576	0.0354419	0.0440651	0.0120804	0	0.0423141	0.0316408	0.0192202	0.0103587	0.0764106	0.075638	-0.0179246	-0.0151776	-0.103998	-0.0414638	-0.0271935	-0.053334	0	0.0548644	0.0795548	0.0497644	0	0.0102021	-0.0806642	-0.0752163	-0.0964105	-0.0971118	-0.0211834	-0.0269209	-0.105507	-0.0285701	0	0	-0.160638	-0.039668	-0.101238	0.00656743	-0.0880264	0.0169947
tablespoons of raw vegetables per day	0.0275273	0.0289016	0.0739488	0.0940055	0.087916	0.0507496	0.0854144	-0.0344775	0.0246936	0.0643707	-0.0740609	0.0584755	0.0683635	0.00641629	0	0.0300793	0.0205254	0.0150755	0.00656644	0.0830975	0.0828001	-0.0283953	-0.0256493	-0.144595	-0.0522403	-0.0376345	-0.0416579	-0.0165389	0.0463141	0.0398086	0.0462701	-0.0315846	0.00693231	-0.0987108	-0.0941236	-0.117404	-0.122855	-0.0198551	-0.0268588	-0.126686	-0.0290138	-0.0293267	-0.00723744	-0.2049	-0.0512712	-0.120096	0.00941911	-0.113947	0.0169763
pieces of fresh fruit per day	-0.00983023	-0.0107133	0.0639319	0.088544	0.0858589	0	0.00957459	-0.0997482	-0.0419619	0.0264291	-0.0195078	-0.0880687	-0.0779512	0.027215	0.0163074	0.0347392	0.023533	0.00982566	0	0.0937584	0.0925039	0	0	-0.136508	-0.0801645	-0.0115689	-0.0525339	0.0524253	0.0853572	0.116558	0.0526025	0	0	-0.116854	-0.120546	-0.159772	-0.141151	-0.0592872	-0.078614	-0.184157	-0.0816942	-0.0418326	-0.0100982	-0.256259	-0.0632585	-0.122192	0.0311729	-0.140647	0.0269959
pieces of dried fruit per day	0	0	0.0892648	0.122109	0.159162	0	0.0553505	-0.132975	-0.0172415	0.209436	-0.173531	-0.0433365	0.0200671	0	0	0.0235622	0.0209872	0	0	-0.00696675	-0.00542527	0.00735209	0.0107771	-0.0259651	-0.034262	0.00663571	-0.0287043	0.0313758	0.0167628	0.210672	0.0845624	0.0886853	0.0173308	-0.120657	-0.0513851	-0.0683125	-0.0503495	-0.0353205	-0.0442513	-0.0708422	-0.0214748	-0.0413609	-0.0204577	-0.168838	-0.0614726	-0.053462	0.0181402	-0.0167085	0.0431789
overall cheese intake	0.0510242	0.0531035	0.0720588	0.0958214	0.00857081	0.0509149	0.124825	0.0532609	0.0530085	-0.0862346	0.0881413	0.105927	0.123316	-0.0693962	-0.0539554	-0.0826112	-0.0627386	-0.0399172	-0.0273296	-0.103849	-0.0993744	-0.00791551	-0.00951919	0.0401903	0.0444085	0	0.0437958	-0.0596526	-0.0624037	-0.0958524	-0.037287	-0.0996322	-0.0225079	0.145171	0.06071	0.0760612	0.0791754	0.00800058	0.0262002	0.10727	0.0710006	0.019143	0.0180176	0.0430763	-0.00935605	0	-0.0504622	0.107825	0.0227626
overall oily fish intake	0.0351207	0.0375196	0.0899066	0.118975	0.117625	0.041429	0.12421	-0.0494493	0.0482711	0.131949	-0.155434	0.076201	0.105045	-0.0160336	-0.020686	0.0290269	0.0203819	0.0184091	0.0106323	0.0681389	0.0691631	-0.0139129	-0.0115083	-0.110076	-0.0478163	-0.020898	-0.0409052	0.010958	0.0486625	0.0649803	0.0418861	0	0.0131188	-0.105409	-0.0738338	-0.0930435	-0.0858797	-0.0298061	-0.0481709	-0.104554	-0.0296887	-0.0414769	-0.0103299	-0.22495	-0.0748363	-0.0404954	0.0479243	-0.0543016	0.0419971
overall non-oily fish intake	0.0123688	0.0139606	0.0276661	0.0293414	0.0858206	0.0258229	0.0432118	-0.0533058	0.0396973	0.207741	-0.20545	0.0339172	0.0656067	-0.0131646	-0.0166651	0.0168315	0.0112936	0.00976597	0	0.0453763	0.0469169	0.00758579	0.00750073	-0.0333235	-0.035062	0.00718532	0	0.0299291	0.0245706	0	0	0.0278788	0	-0.123521	-0.0232109	-0.0344605	-0.0122361	-0.0314848	-0.0417011	-0.0417226	-0.028302	-0.0235931	-0.0171471	-0.0779098	-0.0349073	0	0.0296285	0	0.0204725
overall poultry intake	0.0213997	0.022563	0.0254642	0.0304694	-0.016886	0.0854716	0	0.0411012	-0.0454076	-0.195832	0.263669	0.0455347	-0.0164008	-0.0197932	-0.0204968	-0.0147782	-0.0158031	0	0	0.0469457	0.0467631	0.0148225	0.0117262	-0.048444	-0.0456001	0.0170928	0.0135003	0.0532786	0.0473862	-0.0846028	-0.0516207	-0.0367918	-0.0172052	0.0181287	-0.00681727	-0.0156	0	-0.0265164	-0.0431336	-0.029484	-0.0423347	0	0	-0.0301586	-0.0134984	0.0549811	0.032557	0	0
overall beef intake	0.0366599	0.0389545	0.0128068	0.00799684	-0.0287078	-0.026647	0.0956869	0.0998498	0.179269	0.0613985	-0.148537	0.119958	0.113193	-0.0337564	-0.0289323	-0.0402546	-0.0350127	-0.0110513	-0.00883491	-0.0162045	-0.0152085	0.0261731	0.0210395	0.102869	0.0429237	0.0339955	0.05473	0.0135672	-0.0321936	-0.157463	-0.0992619	-0.0459071	-0.0275462	0.0905715	0.0544142	0.0818999	0.0435353	0.0585954	0.0719747	0.105144	0.0832823	0.0310394	0.0178912	0.0713751	0.0119882	0.0441869	-0.0115641	0.0305859	-0.0312444
overall lamb/mutton intake	0.0416074	0.0438504	0.0646063	0.0799705	0.0477116	0	0.139764	0.0489516	0.161777	0.126247	-0.200568	0.120849	0.139834	-0.0435483	-0.0383119	-0.0243356	-0.0210755	0	0	-0.0113705	-0.0094823	0.0199803	0.0167656	0.081539	0.0337136	0.0263799	0.0419697	0	-0.0334091	-0.0998874	-0.0654068	0	-0.0111761	0.0544579	0.0448471	0.0728492	0.0282249	0.0632104	0.0754827	0.0997233	0.0940683	0.0294928	0.0147268	0.0249017	-0.00953371	0.0371158	0	0.0399991	-0.0135444
overall pork intake	0.0383711	0.0405944	0.0177591	0.0188628	-0.0246847	-0.040204	0.0983702	0.0886902	0.166423	0.0687822	-0.156487	0.0939078	0.0991238	-0.0382532	-0.0336769	-0.0308204	-0.0271917	-0.00994873	-0.00890651	-0.00737145	-0.00599068	0.0198891	0.0157925	0.0735733	0.0346904	0.0250205	0.0384675	0.0112479	-0.0197446	-0.134764	-0.0834089	-0.0354559	-0.0216686	0.0825241	0.0386328	0.0501491	0.0374229	0.0226113	0.032916	0.0628534	0.0397441	0.0503076	0.0274365	0.06001	0.019385	0.0137683	-0.0151615	0.0277839	-0.0146216
overall processed meat intake	0.0234285	0.024345	-0.0648227	-0.0911217	-0.137346	-0.0198733	-0.0137572	0.188194	0.083408	-0.105171	0.0923744	0.0886511	0.0418112	-0.0529485	-0.0402743	-0.0582628	-0.0458542	-0.0250232	-0.0157761	-0.081095	-0.0792708	0.0193523	0.0150599	0.101221	0.052416	0.0269747	0.0524498	0	-0.0436928	-0.167411	-0.092333	0	-0.0147082	0.151193	0.090476	0.116128	0.109321	0.0301563	0.04119	0.128234	0.0378032	0.080193	0.0291223	0.21479	0.0640427	0.102524	-0.0194089	0.0900983	-0.0301785
frequency of adding salt to food	0.0225144	0.0227495	-0.0480206	-0.0720441	-0.103742	-0.0835156	0.0560122	0.136786	0.2361	0.0720004	-0.252296	0.104043	0.103452	-0.0192562	-0.0101483	-0.0191639	-0.0112622	0	0.00753627	-0.0859924	-0.0852773	0	0	0.0824298	0.0745779	0	0.0124806	-0.0486789	-0.047358	-0.102303	-0.0455364	0	0	0.114022	0.0699047	0.10748	0.0398442	0.100286	0.130005	0.143296	0.121536	0.0903672	0.0339581	0.153111	0.0473731	0.0136804	-0.0459879	0.0306076	-0.0506143
[truncated: 36 more columns]
