# Supplementary material for: Comprehensive genomic analysis of dietary habits in UK Biobank identifies hundreds of genetic associations
Source: Nat Commun. 2020 Mar 19;11:1467. doi: 10.1038/s41467-020-15193-0 (PMC7081342; doi:10.1038/s41467-020-15193-0)
Supplement: Supplementary file 4 — Supplementary Dataset 3 [file 41467_2020_15193_MOESM4_ESM.xlsx]

## Sheet: Supplementary Data 3
	overall alcohol intake	among current drinkers, drinks usually with meals: yes, it varies, no	among current drinkers, drinks usually with meals: yes + it varies vs. no	among current drinkers, drinks usually with meals: yes vs. no	alcohol drinker status: current + former vs. never	alcohol drinker status: current vs. never	total drinks of alcohol per month	overall beef intake	beer/cider glasses per month	slices of bread per week	bread type: white vs. any other	bread type: brown vs. any other	bread type: wholemeal/wholegrain vs. any other	bread type: white vs. wholemeal/wholegrain + brown	bread type: wholemeal/wholegrain vs. white + brown	bowls of cereal per week	cereal type: biscuit cereal vs. any other	cereal type: bran cereal vs. any other	cereal type: oat cereal vs. any other	cereal type: muesli vs. any other	cereal type: cornflakes/frosties vs. any other	champagne/white wine glasses per month	overall cheese intake	cups of coffee per day	coffee type: decaffeinated vs. any other	coffee type: ground+instant vs. other+decaff	coffee type: ground vs. any other	tablespoons of cooked vegetables per day	frequency of adding salt to food	pieces of dried fruit per day	PC1	PC10	PC11	PC12	PC13	PC14	PC15	PC16	PC17	PC18	PC19	PC2	PC20	PC21	PC22	PC23	PC24	PC25	PC26
overall alcohol intake	1	0.1378	0.3289	0.2505	0.7315	0.7394	0.9349	0.1536	0.4002	0	-0.2345	0	0.2427	-0.2379	0.2355	0	-0.2292	0	0	0.4687	-0.3244	0.7657	0.4352	0.1717	0.4526	0.4385	-0.3778	0	0.093	0.1936	0.144	0.3623	-0.1141	0.2876	0	0	0	0	-0.2425	0.2724	0.1595	0	0	0	0	0	0.2194	0.256	0
among current drinkers, drinks usually with meals: yes, it varies, no	0.1378	1	0.9357	0.9817	0	0	-0.0941	0	-0.6396	0	-0.5778	0	0.5875	-0.5763	0.5855	0.3541	-0.4446	0	0	0.5741	-0.4058	0.3342	0.32	0	0.5333	0	0	0.1152	-0.2985	0.485	0.555	0	0.1396	0.2695	0	0	0	-0.1154	-0.2308	0.3454	0.2487	0.2572	0.1246	0	0	0	0	-0.207	0
among current drinkers, drinks usually with meals: yes + it varies vs. no	0.3289	0.9357	1	0.9798	0.2224	0.2358	0.1201	0	-0.4912	0	-0.6146	-0.166	0.626	-0.6096	0.6341	0.3023	-0.4788	0	0	0.631	-0.431	0.4772	0.4096	0	0.5635	0	0	0	-0.2357	0.4886	0.5639	0	0.1345	0.2829	0	0	0	-0.1146	-0.2593	0.3768	0.2316	0.252	0.1266	0	0	0	0	0	0
among current drinkers, drinks usually with meals: yes vs. no	0.2505	0.9817	0.9798	1	0.1384	0.1502	0	0	-0.5632	0	-0.6145	0	0.6252	-0.6119	0.6276	0.3339	-0.4794	0	0	0.6281	-0.4416	0.4219	0.3862	0	0.5753	0	0	0.1148	-0.2738	0.5017	0.5741	0	0.1448	0.2896	0	0	0	-0.1189	-0.2531	0.3841	0.2496	0.2515	0.1314	0	0	0	0	0	0
alcohol drinker status: current + former vs. never	0.7315	0	0.2224	0.1384	1	0.9994	0.7413	0.2165	0.3819	0	-0.2391	0	0.2698	-0.2358	0.2793	0	0	0	0	0.3114	-0.3045	0.6191	0.2447	0.194	0.3333	0.434	-0.4021	0	0.1466	0.1799	0.1959	0.2222	0	0.2826	0	0	0	0	0	0.1546	0	0	0	0	0	0	0	0	0
alcohol drinker status: current vs. never	0.7394	0	0.2358	0.1502	0.9994	1	0.7439	0.2164	0.3752	0	-0.2454	0	0.2761	-0.2425	0.2844	0	0	0	0	0.3247	-0.3084	0.6351	0.2541	0.1909	0.3364	0.4393	-0.4065	0	0.1425	0.19	0.1982	0.2306	0	0.2869	0	0	0	0	0	0.1668	0	0	0	0	0	0	0	0	0
total drinks of alcohol per month	0.9349	-0.0941	0.1201	0	0.7413	0.7439	1	0.2196	0.5858	0	-0.1002	0	0.0989	-0.1034	0.0937	-0.2164	0	0	0	0.2916	-0.2262	0.695	0.2902	0.1957	0.3261	0.4241	-0.3806	0	0.1728	0	0	0.3053	-0.1364	0.2105	0	0	0	0	-0.2031	0.1225	0	-0.1911	0	0	0	0	0.2074	0.2759	0
overall beef intake	0.1536	0	0	0	0.2165	0.2164	0.2196	1	0.3323	0	0.3791	0	-0.3496	0.3784	-0.3487	-0.1912	0.3742	0	0	-0.273	0.2979	0	0	0	-0.1596	0	0	0	0.3316	-0.2735	-0.4469	0	0	0	-0.1369	0	-0.2637	0	0	0	-0.1456	0	-0.1347	0	0	0	0	0	0
beer/cider glasses per month	0.4002	-0.6396	-0.4912	-0.5632	0.3819	0.3752	0.5858	0.3323	1	0	0.3861	0.1969	-0.4143	0.3803	-0.4217	-0.2893	0.4042	0	0	-0.2975	0.2023	0	0	0	-0.2273	0.2368	-0.2553	0	0.3566	-0.3227	-0.4411	0	-0.1142	0	-0.1463	-0.2059	0	0	0	-0.2168	-0.1513	-0.2235	0	0	0	0	0.2167	0.2767	0
slices of bread per week	0	0	0	0	0	0	0	0	0	1	0	0	0	0	0	0	0.1929	0	-0.1446	0	0	0	0.3805	0	0	0	0	0	0	0	-0.1042	0	0	0.1987	0	-0.4966	0.2688	-0.5975	-0.31	0	0.5364	0.4484	-0.1172	0.3007	0	-0.2716	0.3101	0	0
bread type: white vs. any other	-0.2345	-0.5778	-0.6146	-0.6145	-0.2391	-0.2454	-0.1002	0.3791	0.3861	0	1	0	-0.9627	0.9995	-0.9562	-0.376	0.6076	-0.2589	-0.2579	-0.6872	0.8117	-0.4005	-0.3564	-0.1124	-0.5987	0	0	-0.2825	0.4004	-0.6777	-0.9253	-0.1689	-0.2359	-0.4418	-0.1535	-0.1168	-0.1641	0.2008	0.2617	-0.3967	-0.2995	-0.2804	0	0	0	0	0	0	0
bread type: brown vs. any other	0	0	-0.166	0	0	0	0	0	0.1969	0	0	1	-0.2662	0	-0.3056	0	0	0	0	0	0	0	-0.22	0	0	0	0	0	0	0	0	0	0	0	-0.3071	0.2104	0.5088	0	-0.2041	-0.1966	0	0	0	0	0	0	0	0	0
bread type: wholemeal/wholegrain vs. any other	0.2427	0.5875	0.626	0.6252	0.2698	0.2761	0.0989	-0.3496	-0.4143	0	-0.9627	-0.2662	1	-0.9597	0.997	0.4141	-0.6289	0.217	0.219	0.718	-0.7812	0.3726	0.4054	0.1246	0.5884	0	0	0.2465	-0.3923	0.6738	0.9157	0.1558	0.2434	0.4001	0.2106	0	0	-0.246	-0.2133	0.4454	0.3066	0.3603	0	0	0	0	0	0	0
bread type: white vs. wholemeal/wholegrain + brown	-0.2379	-0.5763	-0.6096	-0.6119	-0.2358	-0.2425	-0.1034	0.3784	0.3803	0	0.9995	0	-0.9597	1	-0.9508	-0.3818	0.6085	-0.2656	-0.2485	-0.689	0.8091	-0.408	-0.3548	-0.1109	-0.5946	0	0	-0.2755	0.4026	-0.6733	-0.9223	-0.1785	-0.23	-0.4445	-0.1452	-0.1242	-0.1697	0.2052	0.2689	-0.3963	-0.3004	-0.2879	0	0	0	0	0	0	0
bread type: wholemeal/wholegrain vs. white + brown	0.2355	0.5855	0.6341	0.6276	0.2793	0.2844	0.0937	-0.3487	-0.4217	0	-0.9562	-0.3056	0.997	-0.9508	1	0.3956	-0.6235	0.1952	0.2374	0.7121	-0.781	0.358	0.4063	0.1309	0.5985	0	0	0.2606	-0.384	0.6773	0.9154	0.1327	0.2559	0.3935	0.2314	0	0	-0.2379	-0.1918	0.4425	0.3011	0.335	0	0	0	0	0	0	0
bowls of cereal per week	0	0.3541	0.3023	0.3339	0	0	-0.2164	-0.1912	-0.2893	0	-0.376	0	0.4141	-0.3818	0.3956	1	0	0	0	0.2644	-0.3303	0	0.1045	-0.1713	0	-0.1707	0.1924	0	-0.3491	0.4191	0.3696	0.2609	0	0.4741	0.1086	0.1322	0	-0.1391	0	0.5891	0	0.4565	0.2658	0.5465	-0.2004	-0.2742	0.1115	0	-0.4576
cereal type: biscuit cereal vs. any other	-0.2292	-0.4446	-0.4788	-0.4794	0	0	0	0.3742	0.4042	0.1929	0.6076	0	-0.6289	0.6085	-0.6235	0	1	0	0	-0.8486	0.5577	-0.3238	-0.3557	-0.2106	-0.6232	0	0	0	0.2028	-0.6456	-0.6342	0	-0.2346	0	-0.3916	0	0	0	0.2677	-0.4272	-0.2691	0	0	0.284	0	0	0.2842	0	0
cereal type: bran cereal vs. any other	0	0	0	0	0	0	0	0	0	0	-0.2589	0	0.217	-0.2656	0.1952	0	0	1	-0.3978	0	0	0	-0.2187	0	-0.2203	-0.338	0.3465	0	0	0	0.2689	0.3001	0	0	0	0.2987	0	-0.2624	0	0	-0.1676	0	0	0	0	-0.3242	-0.267	0	0
cereal type: oat cereal vs. any other	0	0	0	0	0	0	0	0	0	-0.1446	-0.2579	0	0.219	-0.2485	0.2374	0	0	-0.3978	1	0	-0.5897	0	0	0	0.2522	0	0	0.3257	0	0.332	0.343	0	0.175	0.3867	0	-0.1567	0	0.4939	0.1876	0	0.2306	0	0	0	0.4597	0.2864	0	0	0
cereal type: muesli vs. any other	0.4687	0.5741	0.631	0.6281	0.3114	0.3247	0.2916	-0.273	-0.2975	0	-0.6872	0	0.718	-0.689	0.7121	0.2644	-0.8486	0	0	1	-0.7001	0.5042	0.5974	0.1814	0.7373	0.4225	-0.3223	0.1194	-0.2342	0.6909	0.6416	0	0.2225	0.3247	0.3664	0	0	-0.3343	-0.3572	0.591	0.421	0	0.141	-0.1197	0	0.1959	0	0	0
cereal type: cornflakes/frosties vs. any other	-0.3244	-0.4058	-0.431	-0.4416	-0.3045	-0.3084	-0.2262	0.2979	0.2023	0	0.8117	0	-0.7812	0.8091	-0.781	-0.3303	0.5577	0	-0.5897	-0.7001	1	-0.3362	-0.3658	-0.1229	-0.6148	-0.2653	0.2034	-0.3521	0.2931	-0.7141	-0.8172	0	-0.2097	-0.5859	-0.275	0	0	0	0.2055	-0.4814	-0.4466	0	0	0	-0.2288	-0.2203	0	-0.2915	0
champagne/white wine glasses per month	0.7657	0.3342	0.4772	0.4219	0.6191	0.6351	0.695	0	0	0	-0.4005	0	0.3726	-0.408	0.358	0	-0.3238	0	0	0.5042	-0.3362	1	0.368	0.1519	0.526	0.3538	-0.3127	0	0	0.1996	0.2924	0.2803	0	0.2751	-0.1905	0.1638	0	0	-0.4254	0.2409	0.1304	0	0	0	-0.1913	0	0.2362	0	0.1604
overall cheese intake	0.4352	0.32	0.4096	0.3862	0.2447	0.2541	0.2902	0	0	0.3805	-0.3564	-0.22	0.4054	-0.3548	0.4063	0.1045	-0.3557	-0.2187	0	0.5974	-0.3658	0.368	1	0.158	0.4828	0.3551	-0.2822	0	0	0.3959	0.2362	0	0.2123	0.2859	0.3058	-0.258	0	-0.4655	-0.4346	0.3833	0.6248	0.2163	0	0	-0.2525	0	0.1236	0	-0.1548
cups of coffee per day	0.1717	0	0	0	0.194	0.1909	0.1957	0	0	0	-0.1124	0	0.1246	-0.1109	0.1309	-0.1713	-0.2106	0	0	0.1814	-0.1229	0.1519	0.158	1	0.1685	0.1669	0	0.1669	0	0	0.1292	0.395	0	-0.2177	0.2772	0.4002	-0.2926	-0.274	0	0	0.3368	-0.1362	-0.5067	-0.1738	0	0.2189	-0.3357	0	0
coffee type: decaffeinated vs. any other	0.4526	0.5333	0.5635	0.5753	0.3333	0.3364	0.3261	-0.1596	-0.2273	0	-0.5987	0	0.5884	-0.5946	0.5985	0	-0.6232	-0.2203	0.2522	0.7373	-0.6148	0.526	0.4828	0.1685	1	0.5007	-0.4499	0.2042	-0.1354	0.5326	0.5537	-0.1441	0.2725	0.3016	0.3067	0	0	0	-0.3147	0.4236	0.374	0	0	-0.2162	0	0.1344	0	0	0.1559
coffee type: ground+instant vs. other+decaff	0.4385	0	0	0	0.434	0.4393	0.4241	0	0.2368	0	0	0	0	0	0	-0.1707	0	-0.338	0	0.4225	-0.2653	0.3538	0.3551	0.1669	0.5007	1	-0.9845	0	0	0.1832	0	-0.3207	0	0	0.2379	0	0	0	0	0.188	0.2788	-0.2021	0	0	0	0	0	0	0
coffee type: ground vs. any other	-0.3778	0	0	0	-0.4021	-0.4065	-0.3806	0	-0.2553	0	0	0	0	0	0	0.1924	0	0.3465	0	-0.3223	0.2034	-0.3127	-0.2822	0	-0.4499	-0.9845	1	0	-0.1346	0	0	0.3542	0	0	-0.2011	0	0	0	0	-0.1541	-0.2319	0.2395	0	0	-0.2526	0	0	0	0
tablespoons of cooked vegetables per day	0	0.1152	0	0.1148	0	0	0	0	0	0	-0.2825	0	0.2465	-0.2755	0.2606	0	0	0	0.3257	0.1194	-0.3521	0	0	0.1669	0.2042	0	0	1	0	0.3409	0.4046	0	0.5316	0.2527	0.2575	-0.2002	0	0	0	-0.1685	0	-0.2244	-0.3551	-0.3225	0.3508	0.2526	0	0	0
frequency of adding salt to food	0.093	-0.2985	-0.2357	-0.2738	0.1466	0.1425	0.1728	0.3316	0.3566	0	0.4004	0	-0.3923	0.4026	-0.384	-0.3491	0.2028	0	0	-0.2342	0.2931	0	0	0	-0.1354	0	-0.1346	0	1	-0.2461	-0.4651	0	0	-0.2595	0.2078	-0.1443	0	0.1871	0	-0.4658	-0.2133	-0.2583	0	-0.1331	0	0	-0.119	0	0.2881
pieces of dried fruit per day	0.1936	0.485	0.4886	0.5017	0.1799	0.19	0	-0.2735	-0.3227	0	-0.6777	0	0.6738	-0.6733	0.6773	0.4191	-0.6456	0	0.332	0.6909	-0.7141	0.1996	0.3959	0	0.5326	0.1832	0	0.3409	-0.2461	1	0.7064	0.1311	0.4007	0.5094	0.4584	0	0.1554	-0.1725	-0.2167	0.5569	0.2744	0.1331	0	0	0	0	0	0.2856	0
PC1	0.144	0.555	0.5639	0.5741	0.1959	0.1982	0	-0.4469	-0.4411	-0.1042	-0.9253	0	0.9157	-0.9223	0.9154	0.3696	-0.6342	0.2689	0.343	0.6416	-0.8172	0.2924	0.2362	0.1292	0.5537	0	0	0.4046	-0.4651	0.7064	1	0.1415	0.3326	0.445	0.2206	0	0	-0.194	0	0.3745	0.2065	0.1352	0	0	0	0	0	0	0.1086
PC10	0.3623	0	0	0	0.2222	0.2306	0.3053	0	0	0	-0.1689	0	0.1558	-0.1785	0.1327	0.2609	0	0.3001	0	0	0	0.2803	0	0.395	-0.1441	-0.3207	0.3542	0	0	0.1311	0.1415	1	-0.1962	0	0	0.2733	0	0	0	0	0	0.2093	-0.1392	0.157	-0.2553	0	0	0	-0.2892
PC11	-0.1141	0.1396	0.1345	0.1448	0	0	-0.1364	0	-0.1142	0	-0.2359	0	0.2434	-0.23	0.2559	0	-0.2346	0	0.175	0.2225	-0.2097	0	0.2123	0	0.2725	0	0	0.5316	0	0.4007	0.3326	-0.1962	1	0.2997	0.3321	0	0	0	0	0	0	-0.1207	0.1286	0	0	0	0	0	0.2797
PC12	0.2876	0.2695	0.2829	0.2896	0.2826	0.2869	0.2105	0	0	0.1987	-0.4418	0	0.4001	-0.4445	0.3935	0.4741	0	0	0.3867	0.3247	-0.5859	0.2751	0.2859	-0.2177	0.3016	0	0	0.2527	-0.2595	0.5094	0.445	0	0.2997	1	0	-0.2579	0.274	0	-0.2026	0.4189	0.1574	0.2269	0.163	0.33	0	0	0.1503	0	0
PC13	0	0	0	0	0	0	0	-0.1369	-0.1463	0	-0.1535	-0.3071	0.2106	-0.1452	0.2314	0.1086	-0.3916	0	0	0.3664	-0.275	-0.1905	0.3058	0.2772	0.3067	0.2379	-0.2011	0.2575	0.2078	0.4584	0.2206	0	0.3321	0	1	0	0	0	0	0.1903	0	-0.2283	0	0	0	0	0	0	0
PC14	0	0	0	0	0	0	0	0	-0.2059	-0.4966	-0.1168	0.2104	0	-0.1242	0	0.1322	0	0.2987	-0.1567	0	0	0.1638	-0.258	0.4002	0	0	0	-0.2002	-0.1443	0	0	0.2733	0	-0.2579	0	1	-0.4397	0	0.2833	0.1534	-0.1795	0	0	0	0	0	-0.1682	0	0
PC15	0	0	0	0	0	0	0	-0.2637	0	0.2688	-0.1641	0.5088	0	-0.1697	0	0	0	0	0	0	0	0	0	-0.2926	0	0	0	0	0	0.1554	0	0	0	0.274	0	-0.4397	1	0	0	0	0	0	0	0	0	0	0	0	0
PC16	0	-0.1154	-0.1146	-0.1189	0	0	0	0	0	-0.5975	0.2008	0	-0.246	0.2052	-0.2379	-0.1391	0	-0.2624	0.4939	-0.3343	0	0	-0.4655	-0.274	0	0	0	0	0.1871	-0.1725	-0.194	0	0	0	0	0	0	1	0.2767	-0.118	-0.3366	-0.3633	0.2807	0	0.4088	0.222	0	0	0.1427
PC17	-0.2425	-0.2308	-0.2593	-0.2531	0	0	-0.2031	0	0	-0.31	0.2617	-0.2041	-0.2133	0.2689	-0.1918	0	0.2677	0	0.1876	-0.3572	0.2055	-0.4254	-0.4346	0	-0.3147	0	0	0	0	-0.2167	0	0	0	-0.2026	0	0.2833	0	0.2767	1	-0.172	-0.323	0	0.2468	0	0	0	0	-0.3941	0
PC18	0.2724	0.3454	0.3768	0.3841	0.1546	0.1668	0.1225	0	-0.2168	0	-0.3967	-0.1966	0.4454	-0.3963	0.4425	0.5891	-0.4272	0	0	0.591	-0.4814	0.2409	0.3833	0	0.4236	0.188	-0.1541	-0.1685	-0.4658	0.5569	0.3745	0	0	0.4189	0.1903	0.1534	0	-0.118	-0.172	1	0.1237	0.2049	0.1775	0.2626	0	0	0.1918	0	-0.2373
PC19	0.1595	0.2487	0.2316	0.2496	0	0	0	-0.1456	-0.1513	0.5364	-0.2995	0	0.3066	-0.3004	0.3011	0	-0.2691	-0.1676	0.2306	0.421	-0.4466	0.1304	0.6248	0.3368	0.374	0.2788	-0.2319	0	-0.2133	0.2744	0.2065	0	0	0.1574	0	-0.1795	0	-0.3366	-0.323	0.1237	1	0.2159	0	0	0	0.2079	-0.1503	0	-0.127
PC2	0	0.2572	0.252	0.2515	0	0	-0.1911	0	-0.2235	0.4484	-0.2804	0	0.3603	-0.2879	0.335	0.4565	0	0	0	0	0	0	0.2163	-0.1362	0	-0.2021	0.2395	-0.2244	-0.2583	0.1331	0.1352	0.2093	-0.1207	0.2269	-0.2283	0	0	-0.3633	0	0.2049	0.2159	1	0.1846	0.3043	0	-0.1922	0.1634	0	-0.1511
PC20	0	0.1246	0.1266	0.1314	0	0	0	-0.1347	0	-0.1172	0	0	0	0	0	0.2658	0	0	0	0.141	0	0	0	-0.5067	0	0	0	-0.3551	0	0	0	-0.1392	0.1286	0.163	0	0	0	0.2807	0.2468	0.1775	0	0.1846	1	0.3128	0	0	0	0	0
PC21	0	0	0	0	0	0	0	0	0	0.3007	0	0	0	0	0	0.5465	0.284	0	0	-0.1197	0	0	0	-0.1738	-0.2162	0	0	-0.3225	-0.1331	0	0	0.157	0	0.33	0	0	0	0	0	0.2626	0	0.3043	0.3128	1	-0.4568	-0.6862	0.3675	-0.326	0
PC22	0	0	0	0	0	0	0	0	0	0	0	0	0	0	0	-0.2004	0	0	0.4597	0	-0.2288	-0.1913	-0.2525	0	0	0	-0.2526	0.3508	0	0	0	-0.2553	0	0	0	0	0	0.4088	0	0	0	0	0	-0.4568	1	0.7104	-0.3652	0	0
PC23	0	0	0	0	0	0	0	0	0	-0.2716	0	0	0	0	0	-0.2742	0	-0.3242	0.2864	0.1959	-0.2203	0	0	0.2189	0.1344	0	0	0.2526	0	0	0	0	0	0	0	0	0	0.222	0	0	0.2079	-0.1922	0	-0.6862	0.7104	1	-0.5674	0	-0.2046
PC24	0.2194	0	0	0	0	0	0.2074	0	0.2167	0.3101	0	0	0	0	0	0.1115	0.2842	-0.267	0	0	0	0.2362	0.1236	-0.3357	0	0	0	0	-0.119	0	0	0	0	0.1503	0	-0.1682	0	0	0	0.1918	-0.1503	0.1634	0	0.3675	-0.3652	-0.5674	1	0	0.1835
PC25	0.256	-0.207	0	0	0	0	0.2759	0	0.2767	0	0	0	0	0	0	0	0	0	0	0	-0.2915	0	0	0	0	0	0	0	0	0.2856	0	0	0	0	0	0	0	0	-0.3941	0	0	0	0	-0.326	0	0	0	1	0
PC26	0	0	0	0	0	0	0	0	0	0	0	0	0	0	0	-0.4576	0	0	0	0	0	0.1604	-0.1548	0	0.1559	0	0	0	0.2881	0	0.1086	-0.2892	0.2797	0	0	0	0	0.1427	0	-0.2373	-0.127	-0.1511	0	0	0	-0.2046	0.1835	0	1
PC27	0	-0.1811	-0.1418	-0.1712	0	0	0	0	0.1741	-0.3973	0.1538	0	-0.1646	0.1522	-0.1671	0	0	0	0	-0.1423	0	0	-0.152	0	-0.2034	0	0	-0.1377	0.6861	0	-0.1353	0.1753	0	-0.1325	0	0	0	0.1692	0	-0.2593	-0.2977	-0.2461	-0.1624	0	-0.383	0	-0.1744	0.2871	0.172
PC28	0	0	0	0	0	0	0	0	0.1372	0.1752	0	0	0	0	0	0	0	0	0	0	0	-0.1815	-0.2873	0	-0.2487	0	0	0.2572	-0.3072	0	0	0	0	0	0	0	0	0	0.2579	0	0	0	0.2614	0	0.2817	0	0	0	-0.2039
PC29	0	0	0	0	0	0	0	0	0	-0.1495	0	0	0	0	0	0	0	0	0	0.1316	0	0	0.3616	0	0	0	0	0	-0.1224	0	0	0	0.1544	0	0	0	0	0	0	0	0.1588	0	0.4026	0	0	0	0	-0.2576	0
PC3	0.754	0.3676	0.5211	0.4633	0.6164	0.6267	0.6713	0.3533	0.1877	0	-0.3127	0	0.3163	-0.3109	0.3202	0	-0.304	-0.294	0	0.5457	-0.3179	0.6651	0.5522	0.1613	0.5937	0.5244	-0.4632	0	0.2358	0.2959	0.1086	0	0.0984	0.2427	0.1369	0	0	0	-0.4217	0.2366	0.2878	0	0	-0.1187	0	0	0.1255	0	0
PC30	0	0	0	0	0.1669	0.1722	0	0	0.1363	0	0	0	0	0	0	0.1303	0	0	0	0	0	0.1719	0	0	0	0	0	0	0.6387	0	-0.1311	0	0	0	0	0	0	0	0	-0.2023	0	0	0	0	0	0	-0.1721	0	0
PC31	0.1951	0	0	0	0	0.1506	0.1978	0	0.1667	0	0	0.2846	0	0	0	0.1284	0	0	0	0.1478	-0.1574	0.2375	0	0.1629	0.1862	0.2676	-0.27	0	0	0.1225	0.1041	0	0	0.1993	0	0.1959	0	0	-0.2283	0.1352	0	0	-0.1765	0	0	0	0	0	0
PC32	0	-0.1397	-0.1406	-0.1477	0	0	0	0	0.1492	0	0.1967	0	-0.1996	0.1966	-0.195	-0.1542	0	0	0	-0.1532	0.1839	-0.1548	0	-0.1994	-0.3211	0	0	0	0	0	-0.196	0	0	0	0	0	0	0	0.1759	0	0	0	0.1313	0	0	0.1815	0	0	0
PC33	0.1304	0	0	0	0	0	0.19	0	0.4093	0	0	0	0	0	0	0	0	0	0	0	0	0	0	-0.1568	0	0	0	0	0	-0.1351	0	0	0	0	0	0	0	0	0	0	0	0	0	0	0	0	0.3011	0.4141	0
PC34	0	0	0	0	0	0	0	0	-0.3565	0	0	0	0	0	0	0	0	0	0	0	0	0	0	0.2009	0	0	0	0	0	0	0	0	0	0	0	0	0	0	0	0	0	0	0	0	0	0	-0.2815	-0.4158	0
PC35	0	0.1496	0	0.1451	0	0	0	0	0	0	-0.1483	0	0.1486	-0.1411	0.1647	0	0	0	0.2173	0	0	0	0	0	0.4661	0	0	0.1961	0.1481	0.242	0	0	0	0	0.1618	0	0	0.1617	0	0	0	0	0	-0.2358	0	0.2358	-0.1907	0	0.188
PC36	0	0	0	0	0	0	0	0.1562	0	0	0	0	0	0	0	-0.1723	0	0	0	0	0	0	0	0	0	0	0	0.2624	0.3085	0	0	0	0	0	0.1596	0	0	0	0	0	0	-0.2256	0	0	0	0	0	0	0
PC37	0	0	0	0	0	0	0	0	0	0	0	0	0	0	0	0	0	0	0	0	0	0	0	-0.2739	0	0	0	-0.2289	0.2542	0	0	0	0	0	0	0	0	0	0	0	-0.2263	0	0.1748	0	0	0	0	0	0.182
PC38	-0.1578	0	0	0	0	0	0	0	0	-0.207	0	0	0	0	0	0	0	0	0	0	0	0	0	0	0	0	0	0	-0.1964	0	0	0	0	-0.2886	0	0.1733	0	0	0	0	0	0	0	0	0	0	0	0	0
PC39	-0.1453	0	0	0	0	0	0	0	0	0	0	0	0	0	0	0	0	0	0	-0.2309	0	-0.1721	-0.2317	0	-0.1699	0	0	0	-0.2076	0	0	0	-0.1585	0	-0.1758	0	0	0	0	-0.244	0	0	-0.2238	-0.202	0	0	0	0	0
PC4	-0.6321	0.3771	0.1821	0.2782	-0.6147	-0.6082	-0.7801	-0.4076	-0.6724	0	-0.1338	0	0.1029	-0.1321	0.1058	0.4005	0	0	0	0	0	-0.3675	0	-0.2759	0	-0.1791	0.1443	-0.1987	-0.2521	0.1531	0.0929	-0.2158	0	0	0.1531	0	0	0.1362	0	0.1524	0	0.1983	0.1667	0	0	0	0	-0.2412	0
PC40	0	0	0	0	0	0	0	0.2909	0	0	0	0	0	0	0	0	0	0	0	0	0	0	0	0	0	0	0	0	0	0	-0.1293	0	0	0	0	0	0	0	0	0	0	0	0	0.2314	0	0	0	0	0
PC41	0	0	0	0	0	0	0	0	-0.2244	0	0	0	0	0	0	0	0	0	0.2699	0	-0.2821	0.1868	0	0.2007	0	0	0	0	0.1642	0	0	0	0	0	0	0	0	0	0	0	0.1767	0	-0.1851	0	0	0	0	0	0.194
PC42	-0.1589	0	-0.1842	-0.1912	0	0	0	0	0	0	0	0	0	0	0	0	0	0	0	0	0	-0.1903	-0.1667	0.2244	-0.1915	0	0	0	0	0	0	0	-0.1906	-0.2335	0	0	0	0	0	0	-0.1743	0	-0.3473	0	0	0	0	0	0
PC43	0	0.1312	0.1196	0.1406	0	0	0	0	0	0	0	0	0	0	0	0	0	0	0	0.1323	0	0	0	-0.4943	0.13	0	0	-0.117	0	0	0	0	0	0	0	0.1517	0	0	0	0	0	0	0.2351	0	0	0	0	0	0
PC44	0	0	0	0	0	0	0	0	0	0	0	0	0	0	0	0	0	0	0	0	0	0	0	0.2691	0	0	0	0	0	0	0	0	0	0	0	0	0	0	0	0	0	0	0	0	0	0.2985	0	0	0
PC45	0	0	0	0	0.3731	0.3704	0	0	0	0	0	0	0	0	0	0	0	0	0	0	0	0	0	-0.3846	0	0	0	0	0	0	0	0	0	0	0	0	0	0	0.2944	0	0	0	0.1949	0	0	0	0	0	0
PC46	-0.1743	-0.3446	-0.2422	-0.3046	0	0	0	0	0.2895	0	0	0	0	0	0	-0.2188	0	0	0	0	0	0	0	0	0	0	0	0	0	0	0	0	0	0	0	0	0	0	0	0	0	0	0	0	0	0	0	0	0
PC47	0	0	0	0	0	0	0	0	0	0	0	0	0	0	0	0	0	0	0	0	0	0	0	0	0	0	0	0	0	0	0	0	0	0	0	0	0	0	0	0	-0.2293	0	0	0	0	0	0	0	0
PC48	0	0	0	0	0	0	0	0	0	0	0	0	0	0	0	0	0	0	0	0	0	0	0	0	0	0	0	0	0	0	0	0	0	0	0	0	0	0	0	0	0	0	0	0	0	0	0	0	0
PC49	0	0	0	0	0	0	0	0	0	0	0	0	0	0	0	0	0	0	0	0	0	0	0	0	0	0	0	0	-0.3169	0	0	0	0	0	-0.2952	0	0	0	0	0	0	0	0	0	0	0	0	0	0
PC5	0.1974	0.6444	0.6309	0.6359	0.211	0.2134	0.1275	0.2263	-0.2879	0	-0.2124	0	0.1812	-0.208	0.1901	0	-0.2655	0	0.228	0.2729	-0.2479	0.285	0	0	0.3968	0	0	0.4189	0	0.386	0.3249	0	0.309	0.2853	0	0	0	0	-0.1817	0	0	0	0	-0.1707	0	0	0	0	0.1394
PC50	0	0	0	0	0	0	0	0	0	0	0	0	0	0	0	0	0	0	0	0	0	0	0	0	0	0	0	0	0	0	0	0	0	0	0	0	0	0	0	0	0	0	0	0	0	0	0	0	0
PC52	0.3954	0	0	0	0	0	0.2752	0	0	0	0	0	0	0	0	0	0	0	0	0	0	0.2743	0.2442	0	0	0	0	0	0	0	0	0.3211	0	0	0	0	0	0	0	0.2991	0	0	0	0	-0.4185	0	0	0	0
PC53	0	-0.4825	-0.3491	-0.429	0	0	0.2876	0	0.3313	0	0	0	0	0	0	-0.207	0	0	0	-0.1819	0	0	-0.2582	0	0	0	0	0	0	0	0	0	0	0	0	0	0	0.1843	0	0	0	-0.2886	0	0	0	0	0	0	0
PC54	0	0	0	0	0	0	0	0	0	0	0	-0.63	0	0	0	0	0	0	0	0	0	0	0	0	0	0	0	0	0	0	0	0	0	0	0	0	0	0	0	0	0	0	0	0	0	0	0	0	0
PC55	0	0	0	0	0	0	0	0	0	0	0	0	0	0	0	0.1822	0	0	0	0.2254	0	0	0.1486	0	0	0	0	0	-0.1436	0	0	0	0	0	0	0	0	0	0	0.2952	0	0	0	0	0	0	0	0	-0.2679
PC57	0	-0.2877	-0.2226	-0.3034	0	0	0	0.2929	0.2867	0	0.332	0	-0.2754	0.3361	-0.2742	-0.3048	0.3613	0	0	-0.2852	0	0	0	0.1425	-0.2236	0	0	0	0.2499	-0.2307	-0.3275	-0.2219	0	0	0	0	0	0	0.2105	-0.1922	0	0	0	0	0	0	0	-0.4089	0
PC58	0	0	0	0	0	0	0	0	0	0	0	0	-0.3624	0	-0.3311	0	0	0	0	-0.5153	0	0	-0.3241	0	0	0	0	0	0	0	0	0	0	0	0	0	0	0.4314	0.47	0	0	0	0	0	0	0	0	0	0
PC6	0.1502	0.6881	0.6913	0.7015	0	0	0	0	-0.3911	0	-0.332	0	0.3769	-0.3373	0.3615	0.4499	-0.2341	0	-0.1827	0.4828	-0.2001	0.2489	0.3782	0	0.2811	0	0	0	-0.2171	0.3706	0.2218	0.176	0	0.2226	0	0	0	-0.1883	-0.2472	0.3844	0.2238	0.435	0.1924	0	0	0	0	0	-0.3429
PC62	0	0	0	0	0	0	0	0	0	0	0	0	0	0	0	0	0	0	0	0	0	0	0	0	0	0	0	0	0	0	0	0	0	0	0	0	0	0	0	0	0	0	0	0	0	0	0	0	0
PC65	0	0	0	0	0	0	0	0	0	0	0	0	0	0	0	0	0	0	0	0	0	0	0.3492	0	0	0	0	0	0	0	0	0	0	0	0	0	0	0	0	0	0	0	0	0	0	0	0	0	0
PC67	0	0	0	0	0	0	0	0	0	0	0	0	0	0	0	0	0	0	0	0	0	0	0	0	0	0	0	0	0	0	0	0	0	0	0	0	0	0	0	0	0	0	0	0	0	0	0	0	0
PC7	-0.5148	-0.321	-0.4228	-0.3927	-0.2738	-0.2827	-0.3766	0.2961	0.1706	0	0.2655	0.226	-0.3198	0.2642	-0.325	0	0.4106	0	0.1861	-0.5495	0.1955	-0.4988	-0.5442	-0.2347	-0.4941	-0.3669	0.3259	0.3621	0.1561	-0.1339	-0.1865	-0.1905	0.0985	0	-0.1284	-0.1975	0	0.1828	0	-0.3859	-0.253	0	-0.1089	0	0.1756	0	0	0	0
PC8	0.4791	-0.1194	0	-0.0965	0.3396	0.3434	0.481	-0.4572	0.3113	0	-0.2121	0.3068	0.1306	-0.2208	0.1142	0	-0.2105	0	0.1644	0.2771	-0.3513	0.3647	0.1199	-0.1236	0.3265	0.4066	-0.4051	0.1022	0	0.3008	0.2447	0.1625	0	0.3095	0.102	-0.1184	0.2917	0	-0.1819	0	0	-0.1777	0	0	0	0	0.205	0.4395	0
PC81	0	0	0	0	0	0	0	0	0	0	0	0	0	0	0	0	0	0	0	0	0	0	0	0	0	0	0	0	0	0	0	0	0	0	0	0	0	0	0	0	0	0	0	0	0	0	0	0	0
PC9	0.1226	0	0	0	0	0	0	0	0	0.2957	0	-0.23	0.1429	0	0.1414	0.2986	0	-0.2419	0	0.269	0	0	0.4372	0	0.117	0.2164	-0.1868	-0.3006	0.1084	0.3139	0	0.1856	0	0.1841	0.1242	-0.1176	0	-0.1473	-0.1553	0.3839	0.285	0.3747	0	0	0	0	0	0	-0.1896
fortwine glasses per month	0.2594	0.2516	0.288	0.2251	0	0	0	0	0	0	0	0	0	0	0	0	0	0	0	0	0	0	0.2706	0	0	0	0	0	0	0.2327	0	0.3513	0	0	0	0	0	0	0	0	0	0.3828	0	0	-0.3747	0	0	0	0
pieces of fresh fruit per day	0	0.2506	0.2192	0.2372	0	0	0	-0.2355	-0.2239	-0.1011	-0.4529	0	0.4099	-0.4551	0.4041	0.2882	-0.3058	0	0.2256	0.2793	-0.405	0.1273	0	0	0.256	0	0	0.3379	-0.2023	0.5295	0.589	0	0.4512	0.4698	0.2426	0	0.1382	-0.172	-0.1465	0.2466	-0.1231	0	-0.1557	0.2117	-0.1925	-0.1769	0	0	0.1742
temperature of hot drinks	0.1058	0	0	0	0	0	0.1477	0	0.0995	0	0	0.1636	-0.1068	0	-0.1146	0	0	0.176	0	-0.1405	0	0.1452	0	0.1488	0	0	0	0	0.1283	-0.1189	-0.0949	0.2753	-0.387	-0.2394	-0.2406	0	-0.1719	0	-0.3276	-0.1637	0	0	-0.5887	-0.1722	-0.202	-0.1696	0.184	0.5821	0
overall lamb/mutton intake	0.2592	0.1505	0.2273	0.2004	0.2635	0.264	0.2928	0.6971	0.2061	0	0	0	0	0	0	-0.1594	0	-0.2607	0	0.1168	0	0.2353	0	0	0.2014	0.209	-0.182	0.1889	0.2416	0	-0.1397	-0.1715	0.1557	0	0	0	-0.2541	0	-0.1792	0	0	0	0	-0.2978	0.2648	0.1921	0	0	0
milk type: skimmed, semi-skimmed, full cream (QT)	0.228	0	0	0	0	0	0.1391	0.2461	0.2282	0.1467	0.1872	0	-0.1766	0.1834	-0.1819	0	0	-0.4066	-0.2375	0.1269	0.1828	0	0.2684	-0.1864	0	0.2706	-0.2778	-0.1848	0.2167	0	-0.3981	0	0	0	0.1419	-0.1539	0	0	-0.2227	0	0	0.1602	0.2211	-0.142	0	0	0.2142	0.2318	-0.3503
milk type: dairy-based milk vs. never	0	0	0	0	0	0	0	0.1811	0	0	0	0.2552	0	0	0	0.3741	0	0	0	-0.1526	0	0	0	0	-0.2348	0	0	-0.1779	0	0	-0.1574	0.327	-0.384	0.3263	-0.2181	0	0	0	0	0	0	0.4122	0	0	0	0	0	0	-0.1832
milk type: soy milk vs. never	0	0.1808	0	0.1479	0	0	-0.1347	0	0	0	-0.2907	0	0.2313	-0.2958	0.2245	0.5478	0	0	0.3467	0	-0.3632	0	0	-0.246	0	0	0	0	0	0.27	0.2119	0.2461	-0.2367	0.4654	0	0	0.2897	0	0	0.1771	0	0.3506	0.2257	0	0	0	0	0	0
milk type: soy milk vs. any other	0	0.1834	0	0.1751	0	0	-0.1491	-0.4791	-0.242	0	-0.4388	0	0.4042	-0.4319	0.4244	0.3956	-0.2749	0	0.5263	0.2473	-0.5384	0	0	-0.2603	0.2188	0	0	0	-0.1574	0.4461	0.5213	0	0	0.3268	0.298	0	0.3646	0	0.2455	0.2406	0	0	0.2957	0	0	0	0	0	0
milk type: other milk vs. never	0	0	0	0	0	0	0	0	0	0	0	0	0	0	0	0.4336	0	0	0	0	0	0	-0.2387	0	0	0	0	0	0	0	0	0	-0.3944	0	0	0	0	0	0	0	0	0	0	0	0	0	0	0	0
milk type: other milk vs. any other	0	0	0	0	0	0	0	0	0	0	0	0	0	0	0	0	0	0	0	0	0	0	0	0	0	0	0	0	0	0	0	0	0	0	0.3506	0	0	0	0	0	0	0	0	0	0	0	0	0	0
milk type: any milk vs. never	0	0	0	0	0	0	0	0.1641	0	0	0	0	0	0	0	0.391	0	0	0	0	0	0	0	0	-0.2297	0	0	-0.1745	0	0	-0.141	0.3267	-0.3836	0.3382	-0.2061	0	0	0	0	0	0	0.416	0	0	0	0	0	0	-0.1889
milk type: full cream vs. never	0	0	0	0	0	0	0	0.2438	0	0	0.2129	0	-0.2277	0.2063	-0.2421	0.224	0	0	0	0	0	0	0	-0.1669	-0.1794	0	0	-0.2005	0.1753	0	-0.3914	0	-0.2656	0	0	0	0	0	0	0	0	0.2415	0.1512	0	0	0	0	0	-0.3022
milk type: full cream vs. any other	0	-0.1422	-0.1524	-0.1421	0	0	0	0.1874	0.2676	0.1565	0.3573	0	-0.3114	0.3636	-0.2964	-0.1592	0	-0.5291	0	0	0.2382	0	0.2526	0	0	0.3168	-0.3521	0	0.2492	0	-0.4476	-0.2663	0	-0.1888	0.4068	-0.265	0	0	0	0	0	0	0.1569	-0.2094	0	0	0.3192	0.2858	-0.2276
milk type: semi-skimmed vs. never	0	0	0	0	0	0	0	0.1872	0	0	0	0.2597	0	0	0	0.3726	0	0	0	0	0	0	0	0	-0.2207	0	0	-0.1914	0	0	-0.1744	0.3264	-0.3781	0.3089	-0.2327	0	0	0	0	0	0	0.4269	0	0	0	0	0	0	-0.2091
milk type: semi-skimmed vs. any other	0.1877	0	0.1452	0.1232	0	0	0	0.3033	0	0	0	0	-0.1581	0	-0.1921	0	0	0	-0.3767	0	0.2916	0.2582	0	0	0	0	0	-0.2525	0	-0.1855	-0.3712	0	-0.1944	0	-0.3493	0	0	0	-0.2776	0	0	0.3464	0	0	0	0	0	0	-0.2613
milk type: skimmed vs. never	0	0	0	0	0	0	-0.1324	0	0	0	0	0.2547	0	0	0	0.3879	0	0.2846	0	-0.1876	0	0	-0.2354	0	-0.2559	0	0.2338	0	0	0	0	0.3626	-0.3766	0.3889	-0.241	0.1875	0	0	0	0	0	0.3602	0	0	0	0	-0.2076	0	0
milk type: skimmed vs. any other	-0.2143	0	0	0	0	0	-0.1194	-0.1682	-0.1854	0	-0.2136	0	0.198	-0.2092	0.2063	0	0	0.462	0.2689	0	-0.2512	0	-0.2553	0.2258	0	-0.2752	0.291	0.1863	-0.1628	0	0.3914	0	0	0	0	0.1701	0	0	0.2243	0	0	0	-0.2308	0	0	0	-0.2634	0	0.3375
never eat eggs vs. no eggs, dairy, wheat, or sugar restrictions	-0.3706	-0.3611	-0.4698	-0.4126	-0.3803	-0.3954	-0.2616	0	0	0	0.2444	0	-0.3374	0.2518	-0.3253	0	0	0	0	-0.3743	0	-0.2935	-0.4531	0	-0.377	0	0	0	0	-0.2254	0	0	0	0	0	0	0	0	0	-0.2647	-0.2864	-0.3169	0	0	0	0	0	0	0
never eat eggs vs. no eggs restrictions	-0.3669	-0.3562	-0.4672	-0.4063	-0.4075	-0.4217	-0.2777	0	0	0	0.2602	0	-0.3514	0.2681	-0.3391	0	0	0	0	-0.3574	0	-0.2869	-0.4104	0	-0.3862	0	0	0	0	-0.2054	0	0	0	0	0	0	0	0	0	-0.2181	-0.2883	-0.2688	0	0	0	0	0	0	0
never eat dairy vs. no eggs, dairy, wheat, or sugar restrictions	-0.3193	-0.3044	-0.4156	-0.339	-0.3045	-0.3252	-0.2004	0	0	0	0	0	-0.2317	0	0	-0.2082	0	0	0	-0.331	0	-0.5263	-0.5442	0	-0.2519	-0.3026	0	0.4079	0	0	0	-0.3011	0	0	0	0	0	0	0.3247	-0.3498	-0.2623	-0.3489	0	0	0.3879	0	0	0	0
never eat dairy vs. no dairy restrictions	-0.3158	-0.3018	-0.4186	-0.3321	-0.3378	-0.3592	0	0	0	0	0	0	0	0	0	0	0	0	0	-0.3163	0	-0.5742	-0.5317	0	0	0	0	0.4076	0	0	0	0	0	0	0	0	0	0	0.3552	-0.3264	0	-0.3109	0	0	0	0	0	0	0
never eat wheat vs. no eggs, dairy, wheat, or sugar restrictions	-0.3476	0	-0.3715	-0.2978	0	-0.3119	-0.2419	0	0	0	0	0	-0.2626	0	0	0	0	0	0.3683	-0.4556	0	-0.4679	-0.5331	0	-0.3151	-0.4639	0.39	0.4026	0	0	0	0	0	0	0	0	0	0.2826	0.3106	-0.5025	-0.2101	-0.2845	0	-0.2543	0	0	0	0	0
never eat wheat vs. no wheat restrictions	-0.3544	0	-0.3664	0	0	0	-0.2709	0	0	0	0	0	0	0	0	0	0	0	0	-0.4715	0	-0.5143	-0.5186	0	-0.3305	-0.5114	0.4335	0.414	0	0	0	0	0	0	0	0	0	0.3337	0	-0.5198	0	0	0	0	0	0	0	0	0
never eat sugar vs. no eggs, dairy, wheat, or sugar restrictions	-0.2213	-0.2268	-0.2815	-0.2646	0	0	0	0	0.1388	-0.1848	0	0.2005	-0.1282	0	-0.1253	-0.2364	0	0.3138	0.1466	-0.2822	0	-0.18	-0.4483	0	-0.1683	-0.2019	0.1724	0.3152	0	-0.2096	0.115	-0.2633	-0.1038	-0.2063	0	0	0	0	0	-0.3509	-0.1613	-0.3899	-0.1834	-0.1642	0.1606	0	0	0	0.1617
never eat sugar vs. no sugar restrictions	-0.2121	-0.2181	-0.2689	-0.2548	0	0	0	0	0.1361	-0.1862	0	0.1959	-0.1193	0	-0.1165	-0.2404	0	0.3298	0	-0.2739	0	-0.1685	-0.4429	0	-0.1584	-0.1932	0.166	0.3192	0	-0.2044	0.1216	-0.2648	-0.1067	-0.2111	0	0	0	0	0	-0.348	-0.1583	-0.3923	-0.1867	-0.1701	0.1691	0	0	0	0.1672
overall non-oily fish intake	0	0	0	0	0	0	0	0	0	0	-0.1871	0	0.1507	-0.1923	0.1336	0	0	0	0.2072	0	-0.2301	0	0	0	0	0	0	0.3911	0	0.1728	0.2425	0	0.358	0.3026	-0.2094	-0.2214	0	0	0	-0.4229	0.3085	0	0.1718	0	0	0	-0.1576	0	0
overall oily fish intake	0.197	0.2942	0.3083	0.3114	0.2674	0.2659	0.187	0	0	0	-0.4458	0	0.3908	-0.4461	0.3849	0	-0.3192	0	0.3798	0.3298	-0.5264	0.2231	0.1396	0	0.3664	0	0	0.4605	0	0.4204	0.4977	0	0.4302	0.4253	0	-0.1644	0	0	0	-0.1233	0.3887	0	0.2193	-0.2244	0.2498	0.2371	-0.1706	0	0
other alcohol glasses per month	0	0	0	0	0	0	0	0	0	0	0	0	0	0	0	0	0	0	0	0	0	0	0	0	0	0	0	0	0	0	0	0	0	0	0	0	0	0	0	0	0	0	0	0	0	0	0	0	0
overall pork intake	0	0	0	0	0.1774	0.1762	0.1649	0.7754	0.2423	0	0.2611	-0.2133	-0.2012	0.2675	-0.1908	-0.2583	0	0	-0.1707	0	0.2293	0	0	0.165	0	0	0	0.2002	0.2576	-0.1321	-0.2933	-0.189	0.1208	-0.19	0	0	-0.3735	0	0	0	0	0	-0.1491	-0.2494	0	0	0	0	0
overall poultry intake	-0.1363	0	0	0	0	0	0	0.4357	0	0	0.1545	0	-0.1574	0.1604	-0.1499	-0.1279	0.2198	0	0	-0.3073	0.2106	0	-0.3178	0	-0.2591	-0.3268	0.3121	0.2047	0	-0.262	-0.1109	0	0.1384	0	-0.4754	0	-0.3511	0	0	-0.2622	-0.2123	0	0	0	0	0	-0.2389	-0.2893	0
overall processed meat intake	0	-0.1606	0	-0.1329	0	0	0	0.5662	0.2728	0.3659	0.3815	-0.2043	-0.305	0.3823	-0.3002	-0.2291	0.2509	0	-0.2447	-0.2046	0.3728	0	0.2246	0	-0.2313	0	0	-0.1776	0.3286	-0.3111	-0.5118	0	0	0	-0.2282	-0.237	-0.1643	-0.2206	0	0	0.1709	0.1517	0	0	-0.2361	-0.1427	0	0	0
tablespoons of raw vegetables per day	0	0.1777	0.1801	0.1797	0.1735	0.1724	0.0953	-0.1229	0	0	-0.3897	0	0.3589	-0.3883	0.3621	0	-0.3077	0	0.243	0.1943	-0.3311	0.1496	0	0	0.2187	0	0	0.6495	0	0.3766	0.5114	0	0.521	0.3511	0.2003	-0.2597	0.1806	-0.1751	-0.1796	-0.2068	0	-0.1432	-0.3141	-0.2344	0	0	0	0	0.1252
red wine glasses per month	0.8081	0.498	0.6495	0.5938	0.6986	0.7059	0.7243	0	0	0	-0.5338	0	0.5502	-0.5319	0.5504	0	-0.4568	0	0	0.6914	-0.5704	0.6787	0.5135	0.2847	0.6698	0.3811	-0.3037	0.1715	0	0.4371	0.4742	0.2613	0	0.3468	0.1399	0	0	0	-0.2514	0.3864	0.2966	0	0	0	0	0	0	0	0
spirits measures per month	0.3586	-0.2649	0	-0.1919	0.3958	0.3885	0.4834	0.3542	0.3239	0	0.1994	0	-0.1897	0.2049	-0.1736	-0.2894	0	0	0	-0.1449	0.1705	0	0	0.279	0	0	0	0	0.3086	0	-0.2125	0.2684	0	-0.1813	0	0	0	0	0.1938	-0.1704	0	-0.215	-0.1327	0	0	0	0	0	0
spread type: all spreads vs. never	0	0	0	0	0	0	0	0.3788	0.2176	0.2786	0.4334	0	-0.4143	0.4308	-0.4185	0	0.3905	-0.3884	-0.2258	-0.2801	0.4939	0	0	-0.1862	-0.1764	0	-0.1783	-0.3517	0.3687	-0.3401	-0.6638	0	-0.2215	0	-0.167	-0.1854	0	0	0	-0.1306	0	0.357	0	0	0	0	0	0	0
spread type: tub margarine vs. never	-0.1519	-0.4502	-0.5097	-0.4931	0	0	0	0.3218	0.3725	0.1501	0.7176	0	-0.7255	0.7106	-0.7377	-0.1747	0.6057	-0.2758	-0.3178	-0.5729	0.7423	-0.2838	-0.1958	-0.1493	-0.6176	0	0	-0.2982	0.36	-0.5767	-0.8427	0	-0.3157	-0.3091	-0.2369	0	0	0	0.1979	-0.3395	-0.2132	0	0	0	0	0	0	0	-0.2391
spread type: tub margarine vs. any other	-0.2633	-0.6009	-0.6917	-0.6544	-0.2873	-0.2941	0	0	0.3732	0	0.6828	0.2546	-0.7138	0.675	-0.7254	-0.2012	0.5294	0	-0.2815	-0.5826	0.6465	-0.4103	-0.3717	0	-0.738	0	0	0	0.2008	-0.555	-0.649	0	-0.272	-0.3611	-0.1997	0	0	0	0.3299	-0.3703	-0.3243	0	0	0	0	0	0	0	-0.2774
spread type: flora + benecol vs. never	0	0	0	0	0	0	0	0.2321	0	0.1991	0.3173	0	-0.3324	0.3151	-0.3333	0	0.3735	-0.3088	0	-0.3039	0.4148	0	0	-0.2819	-0.2062	0	0	-0.3114	0.1873	-0.3394	-0.491	0	-0.2653	0	-0.3956	0	0	0	0	0	0	0.4796	0	0	0	0	0	-0.3734	0
spread type: flora + benecol vs. any other	0	0	0	0	0	0	-0.1631	0	-0.2115	0	0	0	0	0	0	0	0	0	0	0	0	0	-0.2367	-0.2328	0	0	0	0	-0.2063	0	0	0	0	0.2357	-0.4665	0	0	0	0.2618	0	0	0.3573	0	0	0	0	0	0	0
spread type: olive oil spread vs. never	0.1565	0	0	0	0.1897	0.1952	0	0.2425	0	0.3744	0	0	0	0	0	0	0	0	0	0	0.2572	0	0.2125	-0.2032	0	0	0	-0.2901	0.1495	-0.1465	-0.352	0	-0.1638	0	-0.1855	-0.2106	0	0	0	0	0	0.6868	0.1805	0	0	-0.1979	0	0	0
spread type: olive oil spread vs. any other	0.2176	0.4123	0.4419	0.4281	0.2784	0.279	0	-0.2122	-0.2426	0.251	-0.5325	0	0.5797	-0.5352	0.5701	0.3752	0	0	0	0.3083	-0.4115	0	0.2725	0	0.3353	0	0	0	-0.3537	0.3426	0.5249	0	0	0.3385	0	0	0	-0.3059	0	0.3018	0.2298	0.6944	0	0	0	0	0	0	0
spread type: other oil-based spread vs. never	0	-0.1581	-0.1451	-0.1615	0	0	0	0.2568	0.1806	0.3818	0.3814	0	-0.315	0.3747	-0.3336	0	0.4971	-0.2631	-0.287	-0.3452	0.4984	0	0	-0.1765	-0.3765	0	0	-0.3935	0.2263	-0.3407	-0.5808	0	-0.2348	0	-0.2934	-0.1975	0	0	0	0	0	0.654	0	0.1954	0	0	0.1855	0	0
spread type: other oil-based spread vs. any other	-0.2042	0	0	0	0	0	-0.2148	0	0	0.3321	0	0	0	0	0	0.2198	0.3634	0	0	-0.206	0	-0.1941	0	0	-0.4536	-0.4246	0.4692	-0.1921	-0.2095	0	0	0.3249	0	0	-0.3109	0	0	-0.4105	0.2694	0	0	0.7605	0	0.3141	0	0	0	0	0
spread type: low fat spread vs. never	-0.2247	-0.2828	-0.281	-0.2973	0	0	-0.2092	0.2317	0	0.2193	0.4673	0	-0.4359	0.4619	-0.446	0	0.4603	0	-0.3312	-0.4758	0.6443	-0.2199	0	0	-0.4908	0	0	-0.3383	0.2904	-0.46	-0.6086	0	-0.3314	-0.2655	-0.235	0	0	0	0	-0.2371	0	0.3896	0	0	0	-0.2316	0	-0.4205	0
spread type: low fat spread vs. any other	-0.4089	-0.3077	-0.3156	-0.3284	-0.2922	-0.2973	-0.3495	0	0	0	0	0	0	0	0	0	0	0	0	-0.3631	0.3286	-0.2985	-0.345	0	-0.5086	-0.527	0.4897	0	0	-0.256	0	0	-0.2424	0	0	0	0	-0.2642	0	-0.1935	-0.2599	0	-0.2352	0	0	0	0	0	0
spread type: butter + margarine vs. never	0	0	0	0	0	0	0	0.4107	0.2292	0.1905	0.4575	0	-0.4586	0.4558	-0.4591	-0.1393	0.327	-0.4472	-0.1808	-0.2372	0.4719	0	0	-0.1734	0	0.2472	-0.2733	-0.3117	0.4142	-0.3264	-0.6802	-0.1573	-0.1779	0	0	-0.1526	0	0.2284	0	-0.1321	0	0.1481	0	0	0	0	0	0	0
spread type: any oil based spread vs. never	0	0	0	0	0	0	0	0.2585	0.1475	0.3912	0.2889	0	-0.2315	0.2832	-0.2462	0	0.3985	-0.2564	-0.2459	-0.2565	0.4123	0	0	-0.1905	-0.2327	0	0	-0.3652	0.203	-0.2681	-0.5029	0	-0.2184	0	-0.254	-0.2111	0	0	0	0	0	0.6876	0.1544	0.1677	0	-0.1664	0.1893	0	0
spread type: butter and butter-like spreads vs. oil-based spreads	0	0	0	0	0	0	0.1464	0.3021	0.177	-0.2549	0.353	0.2216	-0.442	0.3588	-0.4199	-0.3284	0	-0.3589	0	0	0.2132	0	0	0	0	0.3609	-0.3986	0	0.3874	-0.179	-0.4125	-0.2678	0	-0.1703	0.1644	0	0	0.4587	-0.2598	-0.1364	0	-0.72	0	-0.2367	0	0	0	0	0
spread type: butter and margarine spreads vs. oil-based spreads	0	0	-0.1114	0	0	0	0.1658	0.3122	0.2022	-0.2254	0.3513	0.189	-0.4266	0.3564	-0.4074	-0.3337	0	-0.3545	0	0	0.2123	0	0	0	0.1171	0.3773	-0.4065	0	0.4051	-0.158	-0.4164	-0.2582	0	-0.1935	0.2179	0	0	0.4459	-0.28	-0.1453	0	-0.7154	0	-0.2207	0	0	0	0	0
spread type: butter vs. never	0.1466	0	0	0	0	0	0.1243	0.4152	0.2093	0.17	0.384	0	-0.3803	0.3836	-0.3784	-0.155	0.2226	-0.4549	0	-0.1354	0.3819	0	0.1612	-0.1324	0	0.3063	-0.3214	-0.2738	0.4234	-0.2405	-0.6073	-0.1741	0	0	0	-0.1547	0	0.2679	-0.194	0	0	0	0	0	0	0	0	0	0
spread type: butter vs. any other	0.2219	0.1177	0.1452	0.1369	0.1521	0.156	0.2279	0.3221	0.123	0	0.159	0	-0.1889	0.1636	-0.1747	-0.2292	0	-0.3865	0	0.1323	0	0.2079	0.2092	0	0.3333	0.4347	-0.4318	0	0.366	0	-0.2913	-0.2352	0	0	0.2586	0	0	0.4208	-0.3811	0	0	-0.45	0	-0.1265	0	0	0	0	0
cups of tea per day	0	0	-0.1314	-0.1169	0	0	0	0	0.1244	0.2363	0.1083	0.1678	-0.149	0.107	-0.1543	0	0.2119	0	0.1827	-0.1527	0	-0.137	0	0	0	0	0	0	0	0	-0.1536	0	-0.3593	0.2427	-0.1694	-0.5143	0.3063	0	-0.4469	0	0.1881	0	-0.2975	-0.164	0.2056	0.1806	0	0	-0.1611
glasses of water per day	0	0.1651	0.1856	0.1708	0.1278	0.125	0	-0.0952	0	0	-0.3419	0	0.3169	-0.3384	0.3237	0.1146	0	0	0.176	0.1157	-0.2781	0.1568	0	-0.1897	0.2135	0	0	0.2928	-0.1247	0.286	0.4496	-0.148	0.5648	0.3853	0.0995	-0.1284	0	0	0	0	-0.2331	0	0.2671	0.3791	-0.357	-0.5266	0.5393	0	0.5022
[truncated: 94 more columns]
