# Supplementary material for: Comprehensive genomic analysis of dietary habits in UK Biobank identifies hundreds of genetic associations
Source: Nat Commun. 2020 Mar 19;11:1467. doi: 10.1038/s41467-020-15193-0 (PMC7081342; doi:10.1038/s41467-020-15193-0)
Supplement: Supplementary file 5 — Supplementary Dataset 4 [file 41467_2020_15193_MOESM5_ESM.xlsx]

## Sheet: Supplementary Data 4
SNP	CHR	BP	Effect Allele	Alt Allele	Alt Allele Freq.	Beta	SE	Pvalue	Top Dietary Habit	Novel (not previously reported)	95% Credible Set - Number of SNPs	Nearest Gene	Distance (bp) to Nearest Gene	Additional Trait associations in the 500kb locus
rs59239970	1	952494	A	AT	0.387653	-0.0131614	0.00215999	7.1e-10	overall alcohol intake		30	ISG15	2576
1:1677961_GT_G	1	1677961	GT	G	0.362264	0.0131288	0.00233755	1.5e-08	temperature of hot drinks		107	SLC35E2B, SLC35E2	524
rs2075968	1	3081241	C	T	0.222537	-0.0248916	0.00420064	2.9e-09	PC4		10	PRDM16	0	PC1 (rs2742690 P= 1.20E-08)
rs4480324	1	4573099	A	G	0.705639	0.0157159	0.0023215	2.3e-11	total drinks of alcohol per month		3	LOC284661	88356	overall alcohol intake (rs780569 P= 1.20E-09), overall cheese intake (rs78876700 P= 4.10E-08)
rs660880	1	6866978	G	A	0.513683	0.0260736	0.00378815	5.7e-12	PC3		47	CAMTA1	0	coffee type: decaffeinated vs. any other (rs12735232 P= 2.60E-10), overall lamb/mutton intake (rs660880 P= 6.00E-11)
rs12119962	1	7742501	C	T	0.205935	0.0141278	0.00258714	3.8e-08	total drinks of alcohol per month		15	CAMTA1	0
rs6577505	1	8682545	T	A	0.671797	0.0161683	0.00289026	1.8e-08	bread type: wholemeal/wholegrain vs. white + brown		65	RERE	0	bread type: wholemeal/wholegrain vs. any other (rs6577505 P= 4.90E-08)
rs6426823	1	20044588	T	G	0.777353	-0.00828816	0.00150558	3.7e-08	PC46	yes	5	TMCO4	0
1:28702823_CA_C	1	28702823	CA	C	0.333322	0.0149659	0.00268873	2.3e-08	bread type: wholemeal/wholegrain vs. white + brown	yes	306	PHACTR4	0
rs140990633	1	37486692	A	AGT	0.330614	-0.0137184	0.00232943	3.5e-09	PC19	yes	12	GRIK3	0
rs2885697	1	41544279	G	T	0.66476	0.0165073	0.0029908	4.2e-08	spread type: butter and margarine spreads vs. oil-based spreads		109	SCMH1	0
rs1889588	1	44012923	C	T	0.280902	-0.0216765	0.00328994	4.3e-11	PC7		32	PTPRF	0	among current drinkers, drinks usually with meals: yes, it varies, no (rs12069733 P= 4.90E-08), bowls of cereal per week (1:43983845_ATTT_A P= 4.10E-10), PC18 (rs3791139 P= 6.80E-10)
rs803375	1	44639212	G	T	0.616418	-0.018341	0.00214703	1.4e-17	frequency of adding salt to food		36	KLF17	38404	PC1 (rs2429056 P= 1.40E-09)
rs324416	1	46865387	A	G	0.829134	0.0175562	0.00318668	3.7e-08	coffee type: decaffeinated vs. any other		3	FAAH	0
rs12030672	1	50735395	C	A	0.244131	-0.013101	0.00243355	4.9e-08	total drinks of alcohol per month		21	ELAVL4	67856
rs11591147	1	55505647	G	T	0.017546	0.0346076	0.00584859	3.1e-09	spread type: flora + benecol vs. any other		1	PCSK9	0	PC7 (1:55539780_TA_T P= 2.60E-08)
rs182823	1	61680266	C	T	0.572242	-0.0150004	0.00244344	1e-09	coffee type: decaffeinated vs. any other		12	NFIA	0
rs7554485	1	65945906	T	C	0.611544	0.0140767	0.00214451	5.7e-11	pieces of fresh fruit per day		7	LEPR	0	PC31 (1:66226723_CT_C P= 2.60E-08), PC4 (rs2310752 P= 2.30E-08)
rs9436758	1	66533299	A	G	0.084033	-0.0508643	0.00842826	1.5e-09	PC1		13	PDE4B	0	bowls of cereal per week (rs2455028 P= 6.30E-09), pieces of fresh fruit per day (rs2489919 P= 4.30E-08)
rs9436849	1	69163652	A	C	0.165907	0.0165886	0.00294177	1.7e-08	PC19	yes	31	BC020917	159343
rs578096	1	71394683	T	C	0.839694	0.0416738	0.00635717	6.6e-11	PC1		8	PTGER3	0	pieces of dried fruit per day (rs2174602 P= 7.60E-09), tablespoons of raw vegetables per day (rs11209780 P= 1.50E-09), total drinks of alcohol per month (rs1022528 P= 3.30E-09)
rs66495454	1	72748567	G	GTCCT	0.37995	-0.0706334	0.00484724	2.8e-48	PC1		1	NEGR1	163	beer/cider glasses per month (rs112975700 P= 1.80E-08), beer/cider glasses per month (rs66495454 P= 8.20E-10), bowls of cereal per week (rs66495454 P= 3.50E-08), bread type: white vs. any other (rs66495454 P= 1.50E-15), bread type: white vs. wholemeal/wholegrain + brown (rs66495454 P= 7.90E-16), bread type: wholemeal/wholegrain vs. any other (rs66495454 P= 6.90E-16), bread type: wholemeal/wholegr…
rs766477570	1	73501065	TG	T	0.405758	-0.0276727	0.00476509	3.6e-09	PC1		2	BC041341	270787	spread type: butter and margarine spreads vs. oil-based spreads (rs535603885 P= 1.70E-08), spread type: butter vs. any other (1:73625720_AT_A P= 1.20E-08)
rs141863182	1	74119042	C	CATAAA	0.120549	-0.0414249	0.00716737	6.4e-09	PC1	yes	2	BC041341	314483
rs3828120	1	82434387	T	A	0.327739	-0.0134438	0.00224358	2.1e-09	tablespoons of raw vegetables per day		6	LPHN2	0	PC4 (rs8179400 P= 3.40E-08)
rs4655962	1	87890016	C	T	0.400698	0.0127195	0.0021697	3.7e-09	pieces of fresh fruit per day		3	5S_rR	28906	among current drinkers, drinks usually with meals: yes vs. no (rs4655962 P= 2.40E-08), bowls of cereal per week (rs4655962 P= 4.40E-08), PC43 (rs769434500 P= 1.30E-08)
rs28409002	1	88678438	G	T	0.535144	0.0271112	0.00469856	7.4e-09	PC1		8	Metazoa_SRP	265072	pieces of fresh fruit per day (rs664544 P= 2.00E-08)
rs72720396	1	91191582	A	G	0.230002	-0.0421312	0.00554627	2.8e-14	PC1		7	BARHL2	8789	among current drinkers, drinks usually with meals: yes, it varies, no (rs72720396 P= 8.50E-13), "among current drinkers, drinks usually with meals: yes + it varies vs. no (rs72720396 P= 6.10E-10)", "among current drinkers, drinks usually with meals: yes vs. no (rs72720396 P= 2.00E-11)", beer/cider glasses per month (rs72720396 P= 3.00E-13), bread type: white vs. any other (rs72720396 P= 4.40E-09)…
rs7514579	1	94051350	A	C	0.232949	0.0141805	0.00247542	5e-09	overall alcohol intake		58	BCAR3	0	PC7 (1:93714529_CAA_C P= 6.40E-09)
rs35030273	1	96669859	T	A	0.411618	0.0308547	0.00477871	5.3e-11	PC1		12	7SK	491552	among current drinkers, drinks usually with meals: yes, it varies, no (rs2210636 P= 3.50E-10), "among current drinkers, drinks usually with meals: yes vs. no (rs12134520 P= 7.10E-09)", cups of coffee per day (rs4615895 P= 5.80E-10), PC10 (rs17374635 P= 3.50E-08), PC19 (1:96448009_TATCTATCTATC_T P= 5.60E-10), PC5 (rs34032597 P= 1.20E-08), red wine glasses per month (rs161107 P= 3.90E-08), tablespo…
rs7551794	1	97397047	A	T	0.554588	-0.03159	0.00470494	1.1e-11	PC1		8	PTBP2	116443	bread type: white vs. any other (rs74358526 P= 2.60E-08), bread type: white vs. wholemeal/wholegrain + brown (rs7551794 P= 2.00E-08), overall beef intake (rs11165829 P= 3.20E-08), pieces of fresh fruit per day (rs559734 P= 7.80E-09)
rs12094520	1	98450788	C	T	0.497463	0.0131851	0.00210813	4.6e-10	slices of bread per week		8	MIR137HG	2767	cereal type: cornflakes/frosties vs. any other (1:98427843_CT_C P= 2.20E-09), PC16 (rs9440302 P= 1.20E-09), pieces of dried fruit per day (1:98427843_CT_C P= 4.70E-09), pieces of fresh fruit per day (1:98427843_CT_C P= 7.00E-09)
rs764429718	1	104436726	TATATATAA	T	0.457687	-0.0147808	0.00249636	3e-09	PC14	yes	99	AMY1A	135416
rs7528419	1	109817192	A	G	0.22255	0.0154292	0.00184674	7e-17	spread type: flora + benecol vs. any other		10	CELSR2	0
rs10745324	1	112708722	A	G	0.647924	0.0285444	0.00488781	7.8e-09	PC1		22	LOC643355	167260	bowls of cereal per week (1:113181720_AC_A P= 2.70E-08), bread type: wholemeal/wholegrain vs. white + brown (rs11102404 P= 2.10E-08), PC7 (rs197441 P= 1.40E-08)
1:150578113_AT_A	1	150578113	AT	A	0.655201	-0.0163594	0.00227977	1.2e-12	glasses of water per day		8	ENSA	16485	coffee type: decaffeinated vs. any other (rs834233 P= 2.20E-08), cups of tea per day (rs199560313 P= 3.90E-11), PC19 (rs6587756 P= 9.00E-10), PC20 (rs4970981 P= 3.00E-08)
rs2790688	1	153992909	C	T	0.154209	-0.0209061	0.00289759	2.3e-13	pieces of fresh fruit per day		10	NUP210L	0	bowls of cereal per week (rs112780312 P= 4.90E-08), tablespoons of cooked vegetables per day (rs2252508 P= 9.50E-11), tablespoons of raw vegetables per day (rs34172314 P= 3.40E-12)
rs3766918	1	155057499	A	G	0.587554	0.0141593	0.00212608	2.1e-11	temperature of hot drinks		17	EF3	0	cups of tea per day (rs962242 P= 1.50E-09)
rs768651403	1	155888762	GT	G	0.240968	0.0125852	0.00219142	7.9e-09	PC31		31	KIAA0907	0
rs10918383	1	166151321	T	C	0.236341	0.0134206	0.00246929	4.9e-08	temperature of hot drinks	yes	37	FAM78B	15364
rs56407270	1	166902106	G	A	0.794997	0.014201	0.00257829	3.1e-08	frequency of adding salt to food	yes	10	ILDR2	0
rs170768	1	174689925	C	T	0.390033	0.0164374	0.00214728	2e-14	cups of tea per day		48	RABGAP1L	0	among current drinkers, drinks usually with meals: yes, it varies, no (1:174210076_TTG_T P= 5.10E-13), "among current drinkers, drinks usually with meals: yes, it varies, no (rs1653632 P= 1.50E-12)", "among current drinkers, drinks usually with meals: yes + it varies vs. no (1:173870321_GTAC_G P= 3.50E-10)", "among current drinkers, drinks usually with meals: yes vs. no (rs755204455 P= 6.10E-11)"…
rs661691	1	177861357	G	C	0.209983	-0.0159559	0.00257711	3.2e-10	cups of coffee per day		16	SEC16B	36131	cups of coffee per day (rs4233170 P= 2.30E-08), frequency of adding salt to food (rs2861885 P= 3.70E-08), "milk type: skimmed, semi-skimmed, full cream (QT) (rs34472009 P= 2.40E-09)", PC19 (rs76240926 P= 6.60E-09), PC1 (rs543874 P= 4.90E-08)
rs541310220	1	187286115	AC	A	0.700696	-0.0155269	0.00228004	6.9e-12	frequency of adding salt to food		22	C1orf99	324242	PC1 (rs541310220 P= 7.50E-09)
rs4271161	1	188321075	T	C	0.339632	0.01233	0.00225085	3.8e-08	temperature of hot drinks	yes	134	C1orf99	708088
rs34962867	1	190027695	G	GAGTC	0.527698	0.0115626	0.00212334	4.6e-08	tablespoons of cooked vegetables per day	yes	176	FAM5C	39101
rs12405248	1	195730706	G	A	0.072998	0.0195485	0.00342646	1.1e-08	PC35	yes	1	KCNT2	464206
rs5780094	1	201871572	G	GGTTT	0.338691	0.0240299	0.00400116	1.7e-09	PC3		39	LMOD1	0
rs3747631	1	204587569	G	C	0.209395	-0.0388465	0.00573247	1.2e-11	PC1		17	LRRN2, MDM4	0	coffee type: decaffeinated vs. any other (rs4252697 P= 1.20E-08), overall oily fish intake (rs45501495 P= 1.90E-11), PC11 (rs16853666 P= 1.20E-09), pieces of dried fruit per day (rs140571405 P= 2.80E-08), pieces of fresh fruit per day (rs61421373 P= 4.10E-10)
rs11240430	1	205303493	G	C	0.282102	0.0138942	0.00233513	2.9e-09	overall beef intake		56	KLHDC8A	1699	glasses of water per day (1:205145604_TAAAAAAAAAAAAAAAAAA_T P= 2.90E-08)
rs775272701	1	208720891	CA	C	0.568637	0.0126836	0.00228351	2.7e-08	red wine glasses per month	yes	13	PLX2	303227
rs4844947	1	210302700	G	C	0.598742	0.0125219	0.00213714	2.4e-09	total drinks of alcohol per month		221	SYT14	0	overall alcohol intake (rs201663612 P= 4.90E-08)
rs59654955	1	212046793	G	GC	0.522501	0.0116094	0.00209843	2.5e-08	temperature of hot drinks		19	LPGAT1	42680
rs2244598	1	216681000	T	C	0.603849	-0.0125451	0.00214683	3.5e-09	overall alcohol intake		7	ESRRG	0
rs6541139	1	220530560	T	C	0.356832	0.0120736	0.00220276	4.4e-08	glasses of water per day	yes	10	RAB3GAP2	84718
rs7516954	1	223846564	C	T	0.265845	0.0154437	0.00277173	2.2e-08	spread type: butter + margarine vs. never	yes	10	CAPN8	0	spread type: all spreads vs. never (rs7516954 P= 4.00E-08)
rs6662242	1	225025264	G	A	0.20701	-0.0107229	0.00195988	4.5e-08	PC42	yes	1	DH14	92091
rs6426538	1	226532848	T	C	0.504472	0.0129136	0.00236672	4.7e-08	cereal type: cornflakes/frosties vs. any other	yes	1	PARP1	15543
rs514230	1	234858597	A	T	0.51852	-0.00877148	0.00153883	1.2e-08	spread type: flora + benecol vs. any other		20	LOC100506810	1191	PC29 (rs112329386 P= 1.60E-08), pieces of fresh fruit per day (rs11581076 P= 3.50E-08)
rs2799423	1	236747931	A	C	0.703211	0.0229639	0.00341066	1.6e-11	among current drinkers, drinks usually with meals: yes vs. no		184	HEATR1	0	among current drinkers, drinks usually with meals: yes, it varies, no (rs12065886 P= 2.10E-09), "among current drinkers, drinks usually with meals: yes + it varies vs. no (rs2853603 P= 9.20E-09)"
rs34967813	1	237841390	A	G	0.312912	0.015012	0.00225141	2.4e-11	glasses of water per day	yes	1	RYR2	0
rs773905848	1	243511504	ATTTTTTT	A	0.527208	0.0165412	0.00215221	2e-14	temperature of hot drinks		5	SDCCAG8	0	glasses of water per day (rs61833949 P= 7.10E-09), "milk type: skimmed, semi-skimmed, full cream (QT) (rs7551241 P= 3.60E-08)", "milk type: skimmed, semi-skimmed, full cream (QT) (rs76712070 P= 4.60E-08)", PC11 (rs765300270 P= 5.50E-09)
rs71415991	2	630089	A	ATCTATAATCTATCTCTATG	0.831143	-0.0253858	0.00281147	1.2e-19	cups of coffee per day		3	TMEM18	37883	bread type: white vs. any other (rs74676797 P= 1.40E-09), bread type: white vs. wholemeal/wholegrain + brown (rs74676797 P= 1.00E-09), bread type: wholemeal/wholegrain vs. white + brown (rs4407278 P= 1.60E-08), overall lamb/mutton intake (rs62107261 P= 1.30E-08), overall processed meat intake (rs77165542 P= 4.90E-09), PC13 (rs13397165 P= 2.90E-08), PC14 (rs6751993 P= 1.80E-09), PC1 (rs6751993 P= …
rs62105575	2	1345396	G	A	0.006592	0.0791029	0.014383	3.7e-08	beer/cider glasses per month	yes	2	SNTG2	0
rs376122867	2	2205469	CAA	C	0.160193	-0.0159836	0.00287473	2.8e-08	total drinks of alcohol per month	yes	59	MYT1L	0	overall alcohol intake (rs61688379 P= 2.80E-08)
rs13392900	2	6152355	A	G	0.068371	-0.0529775	0.0093098	1.4e-08	PC1	yes	1	LOC400940	23992
rs11897809	2	15021145	A	C	0.354908	0.0189319	0.00298216	2.1e-10	PC9	yes	18	AX747684	230213
rs62127435	2	19461780	T	C	0.036269	0.0552716	0.0100999	3.7e-08	PC3	yes	1	MIR4757	86409
rs515135	2	21286057	T	C	0.819898	-0.0134364	0.00199841	1.1e-11	spread type: flora + benecol vs. any other		7	APOB	19113
rs7586023	2	23889134	C	G	0.676474	-0.0145694	0.00223511	5.3e-11	overall alcohol intake		31	KLHL29	0	overall cheese intake (rs2339928 P= 7.40E-10), PC3 (rs3795944 P= 1.20E-10), PC7 (rs889862 P= 1.60E-08), total drinks of alcohol per month (rs11125160 P= 3.50E-08)
rs2339975	2	24701645	G	C	0.581111	-0.014116	0.00212804	2.9e-11	glasses of water per day		23	NCOA1	85533	PC1 (rs10206196 P= 2.10E-10), PC3 (rs2543662 P= 5.90E-09), spread type: butter vs. any other (rs6545766 P= 5.30E-09)
rs13401333	2	25373031	C	T	0.655534	0.0136761	0.00227265	1.3e-09	milk type: skimmed, semi-skimmed, full cream (QT)		55	EFR3B	0
rs1260326	2	27730940	T	C	0.60506	-0.0361951	0.00213917	2.6e-64	total drinks of alcohol per month		1	GCKR	0	beer/cider glasses per month (rs11127048 P= 1.10E-12), champagne/white wine glasses per month (rs1260326 P= 9.50E-10), cups of coffee per day (rs11127048 P= 2.70E-23), overall alcohol intake (2:27748992_AT_A P= 2.80E-64), overall non-oily fish intake (rs1260326 P= 1.20E-08), PC10 (rs1260326 P= 3.40E-12), PC11 (rs1260326 P= 6.90E-17), PC31 (rs780094 P= 4.30E-25), PC3 (rs780093 P= 2.40E-11), PC43 (…
rs62140396	2	28246841	G	A	0.116855	0.0225772	0.00325634	9.2e-12	total drinks of alcohol per month		1	BRE	0	overall alcohol intake (rs1395324 P= 1.70E-08), PC31 (rs62140396 P= 1.10E-11)
rs747644159	2	29129300	AT	A	0.348786	-0.0171184	0.00261089	5.1e-11	champagne/white wine glasses per month	yes	1	WDR43	0
rs34562238	2	40559158	C	T	0.247034	0.0137765	0.00245782	2e-08	cups of tea per day		17	SLC8A1	0
rs139552257	2	43536687	C	T	0.013792	0.052097	0.00927923	2.4e-08	overall beef intake		1	THADA	0	overall oily fish intake (rs1992284 P= 2.60E-08)
rs62136829	2	44136481	C	T	0.050058	0.0327803	0.00484993	1.5e-11	total drinks of alcohol per month		10	LRPPRC	0	bowls of cereal per week (rs7561321 P= 1.70E-08), overall cheese intake (2:44337066_GA_G P= 4.70E-10), PC7 (rs11124955 P= 4.20E-11), slices of bread per week (rs148190917 P= 1.30E-09), spread type: flora + benecol vs. any other (rs4299376 P= 1.40E-10)
rs549814	2	45153508	C	T	0.328697	-0.0265787	0.00224791	2.1e-32	overall cheese intake		7	SIX3	15528	beer/cider glasses per month (rs4953149 P= 1.30E-13), bowls of cereal per week (2:45184405_GT_G P= 9.30E-12), bread type: white vs. any other (rs4337521 P= 2.10E-08), bread type: white vs. wholemeal/wholegrain + brown (rs4337521 P= 3.70E-08), bread type: wholemeal/wholegrain vs. any other (rs12615184 P= 6.40E-09), bread type: wholemeal/wholegrain vs. white + brown (rs12615184 P= 2.90E-10), freque…
rs3136233	2	48011021	C	G	0.549603	0.0110214	0.00200299	4e-08	PC24	yes	3	MSH6	0	spread type: butter vs. never (rs17218599 P= 4.50E-08)
rs187782505	2	48931350	A	G	0.009549	0.0630536	0.0110427	1.1e-08	cups of tea per day	yes	2	LHCGR, STON1-GTF2A1L	0
rs56143595	2	52747830	G	T	0.298017	-0.015923	0.00230643	3.6e-12	temperature of hot drinks		45	ASB3	1149286
rs7601625	2	55251374	G	A	0.438696	0.0124095	0.00217938	1.3e-08	PC19		17	RTN4	0
rs7557284	2	57341448	G	A	0.358367	0.015264	0.00228268	2.4e-11	PC18		44	SNORD78	430221
rs2717041	2	58172107	C	T	0.594081	-0.0170522	0.00214776	2.7e-15	slices of bread per week		103	VRK2	0	beer/cider glasses per month (rs34988462 P= 1.40E-08), cups of tea per day (rs725452 P= 9.70E-09), overall alcohol intake (2:58006919_GA_G P= 1.20E-09), overall beef intake (2:58047881_CAA_C P= 2.30E-08), overall lamb/mutton intake (rs2678900 P= 7.40E-13), overall pork intake (rs35172654 P= 3.30E-08), overall processed meat intake (rs6708046 P= 3.70E-08), PC1 (rs10172475 P= 3.60E-08), PC20 (rs271…
rs17050031	2	59488019	C	T	0.48092	0.013742	0.00211432	5.1e-11	overall oily fish intake		10	FLJ30838	197119	bread type: wholemeal/wholegrain vs. any other (rs11692083 P= 3.40E-09), bread type: wholemeal/wholegrain vs. white + brown (rs11692083 P= 2.80E-08), coffee type: decaffeinated vs. any other (rs6736768 P= 7.50E-10), overall lamb/mutton intake (rs753701397 P= 6.70E-09), PC1 (rs11692083 P= 1.20E-08), slices of bread per week (rs6545683 P= 1.80E-08)
rs4141843	2	60155320	A	T	0.661105	0.0155953	0.00221025	1.9e-12	pieces of fresh fruit per day		20	JB153659	14560	bowls of cereal per week (rs12713415 P= 5.40E-11), PC1 (rs11693885 P= 3.40E-10), tablespoons of raw vegetables per day (rs11125813 P= 2.60E-08)
rs10189857	2	60713235	A	G	0.432293	0.0303838	0.00472156	1.1e-10	PC1		2	BCL11A	0	bread type: wholemeal/wholegrain vs. white + brown (rs10189857 P= 2.60E-08)
2:61639324_CAA_C	2	61639324	CAA	C	0.460119	-0.0149647	0.00213263	2.5e-12	glasses of water per day		48	USP34	0
rs1025132	2	63360639	G	A	0.414651	0.0124913	0.00212321	1.7e-09	frequency of adding salt to food		116	WDPCP	0	cups of coffee per day (rs115109216 P= 2.40E-09), PC1 (rs6545977 P= 1.30E-08), pieces of fresh fruit per day (rs1558585 P= 2.80E-08)
rs4852285	2	72446753	A	G	0.330988	-0.0313503	0.0049656	4e-10	PC1		106	EXOC6B	0
rs1508061	2	72955741	A	T	0.760053	0.0307994	0.00547692	1.8e-08	PC1		119	EXOC6B	0
rs828867	2	74334462	G	A	0.542027	-0.0134357	0.00213698	2.8e-10	total drinks of alcohol per month	yes	1	TET3	0	overall alcohol intake (rs4241258 P= 1.20E-08)
rs992313	2	77131953	A	G	0.436957	0.0148038	0.00211712	1.7e-12	temperature of hot drinks		118	LRRTM4	0	overall oily fish intake (rs55985303 P= 7.00E-09), PC26 (rs11892906 P= 3.40E-12), PC35 (rs62170299 P= 1.70E-09)
rs78873660	2	79691846	T	C	0.315385	-0.0149392	0.00226844	3.7e-11	tablespoons of cooked vegetables per day	yes	79	CTN2	0	tablespoons of raw vegetables per day (rs7570469 P= 3.40E-09)
rs993992	2	80338702	G	A	0.349401	0.014506	0.00251518	6.5e-09	coffee type: decaffeinated vs. any other	yes	12	CTN2	0
rs13390019	2	97797680	T	C	0.133204	0.0194208	0.00311703	5.7e-10	total drinks of alcohol per month		2	ANKRD36	0	overall alcohol intake (rs13390019 P= 8.30E-10), PC3 (rs13390019 P= 1.20E-08), red wine glasses per month (rs13390019 P= 4.90E-08)
rs796384476	2	99962406	CA	C	0.358189	-0.0156251	0.0025309	6.4e-10	champagne/white wine glasses per month	yes	93	EIF5B	0
rs5832906	2	100927819	G	GA	0.509019	-0.018816	0.00313225	1.4e-09	among current drinkers, drinks usually with meals: yes vs. no		163	LONRF2	0	among current drinkers, drinks usually with meals: yes, it varies, no (rs1837143 P= 4.90E-08), coffee type: decaffeinated vs. any other (rs70943009 P= 3.10E-09), milk type: other milk vs. any other (rs113941013 P= 3.10E-08), "never eat sugar vs. no eggs, dairy, wheat, or sugar restrictions (2:100836591_TCTCTC_T P= 4.00E-09)", never eat sugar vs. no sugar restrictions (2:100836591_TCTCTC_T P= 2.90…
rs113993820	2	102766634	G	T	0.019292	0.042181	0.00773388	4.9e-08	tablespoons of cooked vegetables per day	yes	2	IL1R1	0
rs71945184	2	103369653	T	TC	0.22143	0.020881	0.00361084	7.2e-09	PC8	yes	1	TMEM182	0
rs2198234	2	104159202	G	T	0.528177	-0.0156623	0.00209336	7.9e-14	glasses of water per day		186	DD413674	673152	frequency of adding salt to food (rs371813471 P= 2.50E-10), PC11 (rs11410765 P= 2.40E-12), PC19 (rs671722 P= 5.00E-09), PC43 (rs1598778 P= 3.60E-09), PC6 (rs142785607 P= 7.80E-09), pieces of fresh fruit per day (rs34389507 P= 1.40E-10), tablespoons of cooked vegetables per day (rs4851029 P= 2.50E-10), tablespoons of raw vegetables per day (rs34389507 P= 1.10E-08)
rs61154893	2	108377519	C	A	0.24596	-0.0150245	0.00263227	1.3e-08	beer/cider glasses per month	yes	22	LOC729121	62000
rs35399276	2	113957710	C	CT	0.47901	0.0123384	0.00211827	7e-09	glasses of water per day		23	PSD4	0
2:117601823_CTTTTT_C	2	117601823	CTTTTT	C	0.357465	-0.0138909	0.00221266	1.5e-10	glasses of water per day		215	DQ571524	179331
rs2138170	2	123870707	T	C	0.55777	-0.0126618	0.00220431	9.1e-09	PC18	yes	77	7SK	756125
rs801925	2	125010912	A	G	0.65086	-0.0130981	0.00238116	4.2e-08	champagne/white wine glasses per month	yes	8	CNTP5	0
rs13398843	2	126169743	C	T	0.124455	0.0239866	0.00362911	3.6e-11	coffee type: decaffeinated vs. any other		39	CNTP5	496881
rs7608700	2	135597764	C	A	0.330043	-0.0129346	0.00231314	1.8e-08	temperature of hot drinks		113	ACMSD	0	PC10 (rs7609517 P= 4.20E-08)
rs182549	2	136616754	C	T	0.745817	0.0187198	0.00252107	1.2e-13	slices of bread per week		46	MCM6	0	milk type: any milk vs. never (rs6754311 P= 2.20E-10), milk type: dairy-based milk vs. never (rs6754311 P= 9.10E-11), milk type: semi-skimmed vs. never (rs6754311 P= 3.70E-10), milk type: skimmed vs. never (rs6754311 P= 1.80E-12), PC14 (rs182549 P= 1.80E-12)
rs13400612	2	138318976	C	G	0.247114	-0.0214908	0.00241859	1.1e-18	frequency of adding salt to food		11	THSD7B	0
rs9630911	2	144015530	C	T	0.344643	-0.0152607	0.00219935	6.6e-12	frequency of adding salt to food		17	ARHGAP15	0	cereal type: muesli vs. any other (rs17824247 P= 3.90E-08), PC12 (rs62172156 P= 8.20E-09), total drinks of alcohol per month (rs13024996 P= 6.20E-11)
rs7591518	2	145632077	T	C	0.298236	0.0219329	0.00228402	5.5e-22	frequency of adding salt to food		3	TEX41	0	overall oily fish intake (rs12464832 P= 1.90E-09), PC21 (rs4422110 P= 5.80E-10), PC27 (rs7591518 P= 2.40E-09), PC30 (rs7598305 P= 8.20E-15), pieces of dried fruit per day (rs2579020 P= 9.90E-09), temperature of hot drinks (rs17409597 P= 7.70E-09)
rs10192394	2	146298007	C	T	0.52995	0.0134182	0.00210142	1.9e-10	pieces of fresh fruit per day		16	BC040861, U80770	387936	bowls of cereal per week (rs13030994 P= 4.20E-09), spread type: butter vs. any other (rs72863305 P= 9.50E-10)
rs115825674	2	146821369	C	T	0.035233	0.0582745	0.0105388	2.9e-08	PC3		13	PABPC1P2	523255
rs140110452	2	147484326	G	GT	0.370902	-0.0136698	0.00220398	4.1e-10	overall oily fish intake		48	PABPC1P2	135769	overall pork intake (rs453520 P= 6.10E-09), PC5 (rs11684146 P= 3.30E-09), PC8 (rs796326294 P= 2.10E-09)
rs12994607	2	148956584	T	C	0.381454	0.0174663	0.00306859	1.3e-08	PC7		97	MBD5	0
rs2222760	2	151345113	G	A	0.281142	0.0142706	0.00235705	1.6e-09	overall lamb/mutton intake		2	RND3	905
rs13394298	2	153036628	C	A	0.108689	-0.0368374	0.0067468	4.8e-08	PC2	yes	4	STAM2	4123
2:155742684_AG_A	2	155742684	AG	A	0.174583	-0.0181166	0.00278533	8.8e-11	overall pork intake		19	KCNJ3	27821	overall lamb/mutton intake (rs753124906 P= 2.00E-08)
rs34292254	2	157050759	G	T	0.553938	0.0115332	0.00211278	4.3e-08	temperature of hot drinks		65	BC032407	0
rs7609489	2	161941105	T	A	0.384639	0.0176025	0.00255194	6.1e-12	bread type: wholemeal/wholegrain vs. any other		10	TANK	52360	bread type: wholemeal/wholegrain vs. white + brown (rs7609489 P= 1.20E-11), "never eat sugar vs. no eggs, dairy, wheat, or sugar restrictions (rs11678980 P= 1.60E-08)", never eat sugar vs. no sugar restrictions (rs11678980 P= 2.60E-09), PC1 (rs7609489 P= 1.50E-11), PC3 (rs115771635 P= 4.80E-08), PC7 (rs11678980 P= 4.30E-09), PC9 (rs11678980 P= 4.80E-11)
2:162813034_CTG_C	2	162813034	CTG	C	0.287603	-0.014947	0.00265539	1.5e-08	PC13		22	SLC4A10	0	PC7 (rs13430823 P= 3.80E-08)
2:164374582_CAA_C	2	164374582	CAA	C	0.404354	-0.0149951	0.00213414	1.2e-12	frequency of adding salt to food	yes	39	FIGN	89535	PC15 (rs357303 P= 2.50E-09), PC1 (rs2459340 P= 2.30E-08)
rs3029611	2	166196827	G	GAA	0.555238	-0.0330861	0.00469675	1.8e-12	PC1		4	SCN2A	0	among current drinkers, drinks usually with meals: yes, it varies, no (rs6711980 P= 4.30E-11), "among current drinkers, drinks usually with meals: yes vs. no (rs2060199 P= 4.20E-10)", bread type: white vs. any other (rs4667823 P= 6.20E-09), bread type: white vs. wholemeal/wholegrain + brown (rs4667823 P= 3.20E-09), bread type: wholemeal/wholegrain vs. white + brown (rs537377427 P= 4.70E-08), cere…
rs7577697	2	168570776	T	C	0.309559	0.0186549	0.00324062	8.4e-09	PC7		16	B3GALT1	104405
rs11899261	2	170952024	A	G	0.358735	0.0139646	0.00221667	2e-10	pieces of dried fruit per day		7	UBR3	11386
rs59414074	2	172535198	C	T	0.099916	-0.0230345	0.00347904	2.8e-11	glasses of water per day		13	DYNC1I2	8720	frequency of adding salt to food (2:172857031_GA_G P= 3.30E-08), PC12 (rs532420920 P= 1.30E-09), PC24 (rs2271758 P= 7.70E-09), tablespoons of cooked vegetables per day (rs2102738 P= 2.70E-09)
rs12616030	2	176445799	G	A	0.241967	-0.0134532	0.00246595	5e-08	tablespoons of raw vegetables per day	yes	61	KIAA1715	344610
rs17805497	2	177070172	T	C	0.344907	-0.0131236	0.00219019	2.3e-09	frequency of adding salt to food		3	HOXD1	14538
rs1377491	2	178173386	A	T	0.793361	-0.0146666	0.00257201	1.5e-08	overall alcohol intake		73	LOC100130691, NFE2L2	0
rs1400075	2	188809802	C	T	0.810805	-0.0149288	0.00271416	3.6e-08	pieces of dried fruit per day	yes	60	GULP1	346593
rs4853701	2	191282424	T	C	0.681507	-0.0328512	0.0050154	5.5e-11	PC1		77	MFSD6	0	bread type: white vs. any other (rs62180988 P= 3.90E-08), bread type: white vs. wholemeal/wholegrain + brown (rs62180988 P= 3.80E-08), bread type: wholemeal/wholegrain vs. white + brown (rs374314861 P= 2.10E-08)
rs59979824	2	193848340	C	A	0.341406	0.0300984	0.00400103	5.3e-14	PC3		1	PCGEM1	206716	overall alcohol intake (rs59979824 P= 3.50E-09)
rs35158305	2	197269715	A	AT	0.869853	-0.0331507	0.00584472	1.4e-08	spread type: any oil based spread vs. never	yes	1	HECW2	0	PC2 (rs35158305 P= 1.70E-08)
rs11374877	2	199209317	T	TA	0.58538	0.0142843	0.00216324	3e-11	temperature of hot drinks		10	AK096499	0	PC11 (rs11374877 P= 2.10E-10), PC1 (rs6735214 P= 3.10E-08)
rs1144428	2	201097903	G	A	0.789931	0.0181658	0.00257892	2.3e-12	temperature of hot drinks		47	SPATS2L	72700	slices of bread per week (rs13023099 P= 8.10E-09)
rs115067791	2	207033306	G	A	0.057493	-0.0273261	0.00452142	1.5e-09	pieces of fresh fruit per day		6	EEF1B2	5654	beer/cider glasses per month (rs115067791 P= 1.30E-08), PC1 (rs114340522 P= 8.80E-09)
rs11680516	2	208205711	T	C	0.203056	-0.0157356	0.00264097	2.8e-09	overall non-oily fish intake		48	BC038530	104923	among current drinkers, drinks usually with meals: yes, it varies, no (rs561597834 P= 5.80E-09), "among current drinkers, drinks usually with meals: yes vs. no (rs561597834 P= 4.20E-09)", glasses of water per day (rs62188594 P= 2.80E-08), pieces of dried fruit per day (2:207942515_CA_C P= 3.60E-09)
rs4309518	2	211454133	G	A	0.469257	-0.0117662	0.00208851	2.2e-08	overall alcohol intake		27	CPS1	0
rs62183023	2	212618746	C	T	0.300504	-0.0134574	0.00227623	1.9e-09	frequency of adding salt to food		31	ERBB4	0
rs13029509	2	215374209	G	A	0.47955	0.0143253	0.00226753	2.9e-10	champagne/white wine glasses per month		45	VWC2L	0	overall alcohol intake (rs10188314 P= 1.80E-08), PC3 (rs13013351 P= 3.10E-09)
rs11688135	2	221360394	A	G	0.636197	-0.0228668	0.00395029	7.6e-09	PC3	yes	12	MIR4268	589109
rs111915841	2	225467840	G	C	0.322614	-0.0348726	0.00501832	2.7e-12	PC1		37	CUL3	17727	bread type: wholemeal/wholegrain vs. white + brown (rs11681451 P= 2.90E-09), pieces of fresh fruit per day (rs111915841 P= 5.60E-10)
rs1515099	2	227128899	G	A	0.640623	-0.01269	0.00217565	5.3e-09	glasses of water per day		85	LOC646736	84122	slices of bread per week (rs58177947 P= 1.70E-08)
rs113784412	2	228997531	C	T	0.325724	0.0120679	0.00225529	4.7e-08	overall alcohol intake		155	SPHKAP	0
rs5839454	2	233753082	C	CA	0.564576	-0.0221789	0.00382469	5.6e-09	PC3		45	NGEF	0
rs958661	2	236802930	T	C	0.360973	0.031557	0.00487871	6.7e-11	PC1		121	AGAP1	0	bread type: white vs. any other (rs60795232 P= 3.30E-09), bread type: white vs. wholemeal/wholegrain + brown (rs60795232 P= 1.80E-08), bread type: wholemeal/wholegrain vs. any other (rs60795232 P= 3.80E-08), bread type: wholemeal/wholegrain vs. white + brown (rs60795232 P= 7.30E-11)
rs58753089	3	1219392	C	T	0.049438	0.0245002	0.004413	3.1e-08	PC28	yes	6	CNTN6	0
rs112706793	3	12598783	A	G	0.063278	0.0253007	0.00430775	3.3e-09	temperature of hot drinks		5	MKRN2	0	overall alcohol intake (rs4135294 P= 4.60E-08)
rs2596655	3	17232635	G	A	0.439087	0.0123228	0.00213261	4.3e-09	overall oily fish intake		342	TBC1D5	0	PC31 (rs2348363 P= 7.80E-09)
rs453585	3	18634872	G	A	0.617913	-0.017296	0.00215153	4.5e-16	frequency of adding salt to food		7	SATB1	154608	glasses of water per day (rs66489491 P= 2.30E-10), overall oily fish intake (rs11374153 P= 1.20E-08), overall processed meat intake (rs9809856 P= 4.80E-09), PC12 (rs7624323 P= 3.00E-14), PC18 (rs66489491 P= 1.40E-08), PC19 (rs6577596 P= 3.90E-08), PC7 (rs9852253 P= 2.80E-08), pieces of dried fruit per day (rs4532156 P= 9.60E-10)
rs13069655	3	21025726	G	C	0.504896	-0.0152208	0.00209935	3.9e-13	pieces of fresh fruit per day		6	VENTXP7	421491	PC1 (rs9825480 P= 1.80E-09)
rs7619139	3	25110415	T	A	0.589095	-0.020705	0.00214685	7e-22	tablespoons of raw vegetables per day		9	5S_rR	43799	bowls of cereal per week (rs7619139 P= 5.40E-17), overall oily fish intake (rs12497285 P= 4.40E-08), overall processed meat intake (rs4426644 P= 1.50E-08), PC14 (rs7619139 P= 1.10E-08), PC18 (rs12638455 P= 1.30E-10), PC31 (rs12630658 P= 3.80E-09), tablespoons of cooked vegetables per day (rs12629972 P= 1.60E-12)
rs17031936	3	34615898	A	G	0.237374	0.0160596	0.00244075	4.9e-11	never eat sugar vs. no eggs, dairy, wheat, or sugar restrictions		108	PDCD6IP	704700	bread type: white vs. any other (rs2218182 P= 9.40E-09), bread type: white vs. wholemeal/wholegrain + brown (rs2218182 P= 8.70E-09), never eat sugar vs. no sugar restrictions (rs17031936 P= 6.30E-11), PC1 (rs28869247 P= 1.40E-09), PC9 (rs199952510 P= 2.50E-10)
rs1513475	3	35724256	T	C	0.348833	-0.0145065	0.0022002	3.8e-11	temperature of hot drinks		12	ARPP21	0	among current drinkers, drinks usually with meals: yes + it varies vs. no (3:35789667_AAAAG_A P= 4.40E-08), "among current drinkers, drinks usually with meals: yes vs. no (3:35789667_AAAAG_A P= 2.80E-08)", bowls of cereal per week (rs13082065 P= 4.80E-11), overall oily fish intake (rs551937694 P= 2.60E-08), PC18 (rs13062093 P= 1.10E-08), pieces of fresh fruit per day (rs10490869 P= 1.10E-08)
rs9985296	3	36889621	T	C	0.625618	-0.0124038	0.00217289	1.1e-08	overall cheese intake	yes	5	TRANK1	0
rs11273215	3	38555047	A	ATGGAATATGTTTT	0.430262	0.0127579	0.00212196	2.5e-09	total drinks of alcohol per month		43	EXOG	0	overall alcohol intake (rs7630012 P= 9.60E-09)
rs6765212	3	43931484	C	T	0.271259	-0.014089	0.00237688	2.5e-09	pieces of dried fruit per day		17	ABHD5	167268	tablespoons of raw vegetables per day (rs12630752 P= 1.00E-08)
rs17554407	3	44784591	G	A	0.208084	-0.0161093	0.00285184	2e-08	bread type: white vs. wholemeal/wholegrain + brown		10	KIAA1143	5644	bread type: white vs. any other (rs17554407 P= 2.70E-08), "never eat sugar vs. no eggs, dairy, wheat, or sugar restrictions (rs11715636 P= 4.30E-08)"
rs2372949	3	45371701	A	C	0.691787	0.00569314	0.00102034	2.4e-08	PC52		4	LARS2	58373
rs4683295	3	46978923	A	G	0.359743	-0.0309693	0.00526176	3.9e-09	PC1		4	CCDC12	0
rs757288915	3	47894881	CGAG	C	0.227262	-0.014193	0.00254857	2.8e-08	never eat sugar vs. no sugar restrictions		58	MAP4	0	never eat sugar vs. no eggs, dairy, wheat, or sugar restrictions (rs757288915 P= 5.00E-08), slices of bread per week (3:47703485_CT_C P= 4.20E-08)
rs7632267	3	49184664	G	A	0.668075	0.0228337	0.00277737	2.6e-16	bread type: white vs. wholemeal/wholegrain + brown		2	LAMB2P1	5627	bread type: white vs. any other (rs7632267 P= 4.70E-16), bread type: wholemeal/wholegrain vs. any other (3:49537486_TAGCCTCCGCTTCCCGGGTTCAAGCAATTTTCCTGTCTC_T P= 4.20E-09), bread type: wholemeal/wholegrain vs. white + brown (rs60808057 P= 3.80E-09), frequency of adding salt to food (3:49482929_CT_C P= 1.00E-09), overall alcohol intake (rs113011189 P= 1.80E-12), PC1 (rs13064780 P= 4.10E-16)
rs35212132	3	50111279	C	CT	0.459317	0.0283887	0.0032765	4.3e-18	PC7		7	RBM6	0	bowls of cereal per week (rs2236950 P= 4.90E-09), cereal type: muesli vs. any other (rs7613360 P= 9.60E-12), coffee type: decaffeinated vs. any other (rs3796386 P= 4.00E-13), cups of coffee per day (rs6792502 P= 4.10E-08), cups of tea per day (rs145755097 P= 1.50E-10), overall alcohol intake (3:50020448_AT_A P= 4.10E-11), overall cheese intake (rs560923462 P= 3.10E-09)
rs116494362	3	56045389	C	T	0.015628	-0.0097959	0.00173665	1.7e-08	PC58		2	ERC2	0	glasses of water per day (rs370683995 P= 3.30E-08)
rs2736748	3	60815608	A	G	0.789838	-0.0278861	0.00255891	4.6e-28	frequency of adding salt to food		8	FHIT	0	PC27 (rs2736750 P= 2.20E-10), PC30 (rs1839068 P= 3.80E-11)
rs56389750	3	62399917	C	T	0.27263	-0.0135563	0.00243188	2.5e-08	overall lamb/mutton intake	yes	8	CADPS	0
rs62245792	3	68410652	T	A	0.15058	0.0178132	0.00297699	2.3e-09	overall cheese intake		8	FAM19A1	0	PC1 (rs1394257 P= 2.70E-09)
rs4855406	3	69482828	C	A	0.636231	-0.0120786	0.00218928	4.5e-08	cups of tea per day		74	FRMD4B	0
3:71028929_TA_T	3	71028929	TA	T	0.525192	-0.0161614	0.00217646	1.1e-13	overall beef intake		3	FOXP1	0	among current drinkers, drinks usually with meals: yes, it varies, no (rs36023390 P= 3.20E-08), PC3 (rs11707890 P= 6.80E-10), tablespoons of cooked vegetables per day (rs17653477 P= 4.30E-08)
rs9834492	3	71614274	G	A	0.692032	-0.0188354	0.00274825	5.4e-12	PC11		14	FOXP1	0	among current drinkers, drinks usually with meals: yes + it varies vs. no (rs6805189 P= 7.70E-11), "among current drinkers, drinks usually with meals: yes vs. no (rs35483362 P= 1.70E-10)", cereal type: cornflakes/frosties vs. any other (rs11720523 P= 4.70E-11), cereal type: muesli vs. any other (rs73093445 P= 1.80E-09), glasses of water per day (rs9834492 P= 1.50E-09), overall alcohol intake (rs9…
rs775758	3	77582005	A	T	0.566455	-0.0114266	0.00210156	4.6e-08	PC21		44	ROBO2	0
rs71631638	3	79247033	GT	G	0.100247	-0.0179117	0.00314133	1.1e-08	PC35	yes	14	ROBO1	0
rs1851923	3	81979057	G	A	0.563332	-0.0166108	0.00212963	6.6e-15	slices of bread per week		112	BC031255	56231	bowls of cereal per week (rs7621968 P= 4.40E-09), overall processed meat intake (rs11456653 P= 4.30E-11), PC19 (rs6809528 P= 6.60E-12)
rs140201937	3	83025740	A	ATG	0.774994	0.0200216	0.00253049	3.4e-15	frequency of adding salt to food	yes	3	BC031255	512915
rs1453727	3	83660813	A	G	0.267072	0.0156163	0.00235669	2.8e-11	frequency of adding salt to food		35	LOC440970	1026742
rs34133544	3	85517748	G	GA	0.647219	0.0206822	0.00219134	4.7e-21	temperature of hot drinks		135	CADM2	0	beer/cider glasses per month (rs9824301 P= 3.30E-08), champagne/white wine glasses per month (rs4516626 P= 2.60E-08), frequency of adding salt to food (rs4856591 P= 2.60E-17), frequency of adding salt to food (rs9868049 P= 2.40E-10), overall alcohol intake (rs9866322 P= 3.80E-11), overall oily fish intake (rs6807666 P= 9.30E-12), PC20 (rs9842679 P= 1.80E-08), PC27 (rs767185127 P= 1.30E-16), PC31 …
rs1512914	3	86251199	G	T	0.61358	0.0190812	0.00303474	3e-10	PC7		17	CADM2	127621	frequency of adding salt to food (rs73138150 P= 2.20E-09)
rs2117137	3	89525505	A	G	0.405114	-0.0146544	0.00213156	6.3e-12	cups of tea per day		8	EPHA3	0	bread type: white vs. any other (rs145311166 P= 8.90E-09), bread type: white vs. wholemeal/wholegrain + brown (rs145311166 P= 4.20E-09), bread type: wholemeal/wholegrain vs. any other (rs72913870 P= 9.00E-09), bread type: wholemeal/wholegrain vs. white + brown (rs72913870 P= 4.50E-09), glasses of water per day (rs533605955 P= 3.90E-08)
rs62277722	3	90274130	G	A	0.062171	0.0287453	0.00512509	2e-08	bread type: wholemeal/wholegrain vs. any other		4	U3	194486	bread type: wholemeal/wholegrain vs. white + brown (rs199549728 P= 2.50E-08)
rs9825208	3	101274807	G	T	0.442766	-0.01333	0.00209446	1.8e-10	never eat sugar vs. no eggs, dairy, wheat, or sugar restrictions		3	TRMT10C	5872	bowls of cereal per week (rs377200462 P= 1.90E-08), never eat sugar vs. no sugar restrictions (rs9825208 P= 3.60E-10), PC9 (rs4618204 P= 3.90E-09), total drinks of alcohol per month (rs75746223 P= 3.80E-09)
rs371291119	3	103367307	AGAG	A	0.322825	-0.00966894	0.00176096	3.9e-08	PC39	yes	298	BC070396	278731
rs375732793	3	107889515	C	CA	0.458487	0.0124056	0.00226341	4.7e-08	PC18		30	IFT57	0
rs114497213	3	115214586	G	T	0.054417	-0.0294359	0.00468013	4.3e-10	overall oily fish intake		3	GAP43	127564
rs35334144	3	116599509	G	GA	0.272098	0.0315798	0.00539774	3.5e-09	PC1		44	BC040587	40768	bread type: wholemeal/wholegrain vs. white + brown (rs35334144 P= 2.70E-08), overall lamb/mutton intake (rs749593890 P= 4.70E-09)
rs2925313	3	117675543	G	T	0.598194	0.0289969	0.00428634	1.2e-11	PC2		8	EU250752	551829	PC1 (3:117604884_ATATG_A P= 2.00E-10), spread type: butter and butter-like spreads vs. oil-based spreads (rs11926918 P= 1.40E-09), spread type: butter and margarine spreads vs. oil-based spreads (rs11926918 P= 8.60E-10), spread type: butter vs. any other (rs9827255 P= 2.10E-10)
rs701005	3	118467466	T	C	0.356123	-0.0161008	0.00295512	4.2e-08	spread type: butter and margarine spreads vs. oil-based spreads		66	EU250752	0
rs9850263	3	127141884	A	G	0.816786	-0.0211235	0.00377339	2.8e-08	PC8	yes	12	BC015846	32372
rs539498295	3	130759143	G	GA	0.1434	0.0192311	0.00337844	1.1e-08	among current drinkers, drinks usually with meals: yes, it varies, no		57	NEK11	0
rs9838144	3	131576287	G	C	0.213319	-0.0218977	0.00365204	2.1e-09	PC7		85	CPNE4	0	overall alcohol intake (rs1228589 P= 2.10E-08)
rs1711171	3	136020541	T	C	0.749802	-0.0137761	0.00243737	1.4e-08	overall lamb/mutton intake		59	PCCB	0
rs6780833	3	137067993	G	A	0.39578	0.0139955	0.00254666	3.6e-08	bread type: wholemeal/wholegrain vs. white + brown		55	Mir_384	55337	bread type: wholemeal/wholegrain vs. any other (rs6780833 P= 4.60E-08)
rs545694574	3	141117969	C	CT	0.416826	-0.0296243	0.00481993	1.3e-09	PC1		22	ZBTB38	0	bowls of cereal per week (rs545694574 P= 1.80E-09), PC8 (rs3806648 P= 5.10E-09)
rs9870604	3	147234379	C	G	0.404042	-0.0130029	0.00216695	2.2e-09	pieces of dried fruit per day		24	ZIC1	99874	overall oily fish intake (rs4274714 P= 2.70E-09), PC37 (rs13098601 P= 4.90E-09)
rs11710570	3	158056654	T	C	0.448451	-0.0124685	0.00210589	2.5e-09	temperature of hot drinks		84	RSRC1	0	PC26 (rs865453 P= 6.00E-09), PC28 (rs13082553 P= 1.30E-08)
rs339101	3	161064193	A	T	0.483983	-0.0135514	0.00240275	1.8e-08	coffee type: decaffeinated vs. any other		206	SPTSSB	0	spread type: butter vs. any other (rs7618391 P= 2.30E-08)
3:167188338_CTTTTTTTTT_C	3	167188338	CTTTTTTTTT	C	0.378565	-0.0168478	0.00217405	1.9e-14	overall oily fish intake		7	SERPINI2	0	pieces of fresh fruit per day (rs13064579 P= 1.30E-08)
rs1799598	3	172409798	A	G	0.22246	-0.0152115	0.00280473	4.7e-08	PC14	yes	32	NCEH1	0
rs13074635	3	173940990	C	G	0.572173	-0.0174623	0.00299138	4.8e-09	PC7		27	NLGN1	0
3:175709989_CCA_C	3	175709989	CCA	C	0.28866	0.0132532	0.00236836	1.9e-08	overall lamb/mutton intake	yes	109	ALADL2	186562
rs6443950	3	183817727	A	T	0.630725	0.0133417	0.00216562	1.2e-09	frequency of adding salt to food		2	HTR3E	0
rs7647305	3	185834290	T	C	0.785196	-0.0157347	0.00255272	3.9e-10	pieces of fresh fruit per day		6	ETV5	7390	PC1 (rs57912727 P= 4.20E-08)
rs6774906	3	194803510	A	C	0.040345	-0.0315005	0.00536977	4e-09	overall cheese intake		7	XXYLT1	0
rs78359342	3	196160928	G	T	0.268019	0.0181081	0.00330838	4.8e-08	PC8		57	AX747828	687
rs2858088	4	3268710	A	G	0.618167	-0.0147637	0.00215765	1e-11	total drinks of alcohol per month		14	MSANTD1	10369	beer/cider glasses per month (rs78649910 P= 2.00E-08), bread type: wholemeal/wholegrain vs. any other (rs71180110 P= 3.20E-08), cereal type: muesli vs. any other (rs363096 P= 1.20E-08), champagne/white wine glasses per month (rs362307 P= 9.20E-09), overall alcohol intake (rs2858088 P= 1.60E-10), PC3 (rs2858088 P= 1.40E-11), PC8 (4:3230410_AGAG_A P= 7.20E-09)
rs112764911	4	7527405	A	C	0.057671	0.0305358	0.00505359	1.5e-09	coffee type: ground vs. any other	yes	1	SORCS2	0	coffee type: ground+instant vs. other+decaff (rs112764911 P= 4.60E-09)
rs75621887	4	15128736	A	G	0.081832	0.0228672	0.00378875	1.4e-09	never eat sugar vs. no eggs, dairy, wheat, or sugar restrictions		9	CPEB2	56960	never eat sugar vs. no sugar restrictions (rs75621887 P= 8.90E-09), overall oily fish intake (rs7687957 P= 3.60E-08), temperature of hot drinks (rs2702576 P= 2.00E-08)
rs5856392	4	16893939	C	CTGAA	0.297928	0.0159412	0.00264649	1.7e-09	PC13	yes	32	LDB2	0	frequency of adding salt to food (rs35499833 P= 4.00E-09), PC26 (rs1514989 P= 3.80E-08), pieces of fresh fruit per day (rs10013628 P= 2.20E-08)
rs73096946	4	17788715	T	C	0.156128	0.0171485	0.00290231	3.2e-09	overall cheese intake		173	FAM184B	5581	frequency of adding salt to food (rs376006198 P= 7.70E-09)
rs6810396	4	24568422	C	G	0.195791	-0.01507	0.00264301	1.7e-08	total drinks of alcohol per month	yes	2	DHX15	0
rs34811474	4	25408838	G	A	0.231442	-0.0206712	0.00338134	8.7e-10	PC9		2	APC4	0	bowls of cereal per week (rs34811474 P= 7.20E-09)
rs6822350	4	30801477	C	A	0.548699	0.0150583	0.00254486	3.1e-09	PC12		59	PCDH7	0
rs1714082	4	35938282	G	A	0.560072	0.015389	0.00236	8.4e-11	among current drinkers, drinks usually with meals: yes, it varies, no		17	ARAP2	11560	among current drinkers, drinks usually with meals: yes + it varies vs. no (rs1714082 P= 2.30E-08), "among current drinkers, drinks usually with meals: yes vs. no (rs1714081 P= 1.10E-10)", PC1 (rs1714082 P= 3.00E-08), red wine glasses per month (rs7662731 P= 2.50E-08)
rs1656197	4	37244135	C	A	0.458726	-0.0290229	0.00470057	9e-10	PC1	yes	16	MIR4801	523
rs11940694	4	39414993	A	G	0.605386	-0.0357367	0.00216082	6.5e-62	total drinks of alcohol per month		3	KLB	0	beer/cider glasses per month (rs28712821 P= 1.00E-22), bowls of cereal per week (rs11940694 P= 1.90E-11), champagne/white wine glasses per month (rs11940694 P= 1.50E-10), overall alcohol intake (rs11940694 P= 5.50E-51), PC14 (4:39415924_GAA_G P= 3.00E-10), PC19 (4:39415924_GAA_G P= 1.30E-08), PC32 (rs28712821 P= 7.40E-10), PC3 (4:39415924_GAA_G P= 4.50E-08), PC4 (rs11940694 P= 3.10E-26), PC7 (rs1…
rs16854051	4	42123892	C	T	0.207393	0.0382283	0.00581873	5.9e-11	PC1		201	BEND4	0	among current drinkers, drinks usually with meals: yes + it varies vs. no (rs6821766 P= 2.50E-09), "among current drinkers, drinks usually with meals: yes vs. no (rs6827541 P= 1.60E-09)", bread type: white vs. any other (rs6447123 P= 6.80E-09), bread type: white vs. wholemeal/wholegrain + brown (rs6447123 P= 3.30E-09), overall alcohol intake (rs115465932 P= 2.90E-08)
rs73247537	4	44401580	G	A	0.185607	-0.0334852	0.00602215	3e-08	PC1	yes	19	KCTD8	0
rs10938397	4	45182527	A	G	0.434602	0.013263	0.00212776	3.8e-10	overall cheese intake		7	GNPDA2	453877	PC40 (rs767171141 P= 3.80E-08)
rs58242878	4	46756340	A	T	0.29902	0.0169412	0.0023005	2.4e-13	glasses of water per day		114	COX7B2	0
rs10026884	4	47272392	A	G	0.347517	0.0125717	0.00220222	7.4e-09	glasses of water per day		37	GABRB1	0	PC18 (rs1076015 P= 2.10E-08)
4:54969463_GCT_G	4	54969463	GCT	G	0.234463	-0.0155796	0.00246301	2.3e-10	frequency of adding salt to food		11	PDGFRA	0	PC27 (rs12501838 P= 2.90E-10)
rs2237021	4	55561067	T	C	0.501121	-0.0120319	0.00208578	4.1e-09	overall alcohol intake		11	KIT	0
rs62300963	4	60052810	C	A	0.526469	-0.0153139	0.00226969	2.7e-11	pieces of fresh fruit per day		277	BC034799	1720659
rs76201730	4	62992903	G	A	0.108237	0.0351124	0.00611973	8.3e-09	PC3	yes	26	BC039452	48853
rs80253017	4	67300648	T	C	0.059333	0.0252667	0.00443938	7.6e-09	frequency of adding salt to food		54	TR	369479	PC7 (rs713435 P= 1.40E-08)
rs6824562	4	68058029	T	C	0.515812	-0.0285928	0.00388253	1.9e-13	PC3		33	AK093203	224993	cereal type: muesli vs. any other (rs201548362 P= 2.00E-08), coffee type: decaffeinated vs. any other (rs13128397 P= 3.80E-10), overall alcohol intake (rs759387670 P= 2.10E-08), PC30 (rs28549189 P= 2.30E-09), temperature of hot drinks (rs72636697 P= 1.30E-08)
rs138774354	4	85051047	G	C	0.38247	0.013002	0.00220669	4.8e-09	total drinks of alcohol per month	yes	104	AK095285, BC005018	0
rs2231142	4	89052323	G	T	0.113806	-0.0206452	0.00234173	1.6e-18	PC43		8	ABCG2	0	cups of coffee per day (rs2199936 P= 1.10E-14), cups of tea per day (rs2231142 P= 1.80E-15), PC19 (rs141471965 P= 5.00E-08)
rs11097340	4	93465297	C	T	0.398811	0.0129873	0.00213759	9.6e-10	bowls of cereal per week	yes	53	GRID2	0	PC1 (rs6851174 P= 1.70E-08)
rs6829572	4	93984155	G	A	0.4547	-0.0119238	0.00212961	1.9e-08	overall lamb/mutton intake		132	GRID2	0
rs140974931	4	98984061	T	A	0.00629	0.110708	0.0169794	8.1e-11	overall alcohol intake	yes	1	STPG2	0	total drinks of alcohol per month (rs140974931 P= 3.40E-09)
rs144198753	4	99713350	C	T	0.010667	0.0648912	0.0112872	1.4e-08	PC18		3	AK098333	79485
rs1229984	4	100239319	T	C	0.974937	-0.226432	0.00675127	3.8e-248	total drinks of alcohol per month		1	ADH1B	0	alcohol drinker status: current + former vs. never (rs1229984 P= 6.00E-24), alcohol drinker status: current vs. never (rs1229984 P= 2.00E-24), "among current drinkers, drinks usually with meals: yes, it varies, no (rs1229984 P= 5.20E-09)", beer/cider glasses per month (rs1229984 P= 1.10E-57), champagne/white wine glasses per month (rs1229984 P= 2.40E-30), overall alcohol intake (rs1229984 P= 1.10…
rs200576590	4	100800404	C	CT	0.005945	0.178206	0.0140223	4.3e-37	total drinks of alcohol per month		2	LAMTOR3	0	beer/cider glasses per month (rs150021439 P= 6.40E-13), overall alcohol intake (rs140280172 P= 5.80E-23), PC4 (rs150021439 P= 6.10E-16), red wine glasses per month (rs200576590 P= 6.40E-10)
rs6847684	4	101774236	G	C	0.215132	-0.0158726	0.00271852	4.7e-09	bread type: white vs. any other		18	PPP3CA	170350	bread type: white vs. wholemeal/wholegrain + brown (rs6847684 P= 1.90E-08), frequency of adding salt to food (rs34906832 P= 1.30E-08)
rs13135092	4	103198082	A	G	0.083305	0.0428616	0.00380913	3.3e-29	total drinks of alcohol per month		2	SLC39A8	0	beer/cider glasses per month (rs13107325 P= 5.10E-11), cereal type: muesli vs. any other (rs13107325 P= 1.30E-10), coffee type: ground+instant vs. other+decaff (rs13107325 P= 1.50E-17), coffee type: ground vs. any other (rs13107325 P= 2.70E-17), "never eat sugar vs. no eggs, dairy, wheat, or sugar restrictions (rs35225200 P= 1.80E-12)", never eat sugar vs. no sugar restrictions (rs35225200 P= 4.3…
rs4698921	4	105414222	C	T	0.606566	-0.0161454	0.00232843	5.2e-12	red wine glasses per month		17	AK094561, CXXC4	0	among current drinkers, drinks usually with meals: yes + it varies vs. no (rs35124684 P= 2.30E-08), bread type: white vs. any other (rs746488146 P= 3.70E-08), bread type: wholemeal/wholegrain vs. any other (rs746488146 P= 4.40E-08), bread type: wholemeal/wholegrain vs. white + brown (rs746488146 P= 2.10E-10), PC1 (rs746488146 P= 8.80E-09), PC3 (rs5860767 P= 1.70E-08)
rs2088483	4	106216367	T	C	0.390545	0.0302391	0.00389041	8.7e-15	PC3		11	TET2	15408	coffee type: decaffeinated vs. any other (rs2007403 P= 1.90E-08), cups of coffee per day (rs2189234 P= 4.60E-10), PC1 (rs17253672 P= 3.60E-08)
rs57590313	4	113323430	C	A	0.192791	-0.0151793	0.00273422	2.8e-08	bowls of cereal per week		22	ALPK1	0
rs75994259	4	122971176	T	C	0.031611	0.0467792	0.00838568	2.7e-08	PC8		13	Metazoa_SRP	37488	among current drinkers, drinks usually with meals: yes vs. no (rs6534338 P= 3.50E-08)
rs10010659	4	129856847	T	A	0.164084	0.0162326	0.00282402	1.3e-08	glasses of water per day	yes	18	SCLT1	0
rs2391523	4	130828090	T	C	0.266347	-0.0220558	0.00396885	2.4e-08	PC4		27	BC041448	0	PC7 (rs2952870 P= 2.80E-08)
rs33940304	4	134880317	C	CT	0.122955	-0.025699	0.00450344	1.2e-08	PC7		94	PABPC4L	237171
rs13102973	4	135900688	T	C	0.620213	-0.0119604	0.00214896	2.9e-08	overall alcohol intake		108	BC032916	652088	total drinks of alcohol per month (rs769564661 P= 4.60E-08)
rs769668	4	140858717	T	C	0.345008	-0.013371	0.00228214	5.2e-09	milk type: skimmed, semi-skimmed, full cream (QT)		24	MAML3	0
rs1116689	4	143510177	A	T	0.860855	0.029753	0.00504369	3.7e-09	PC4	yes	58	INPP4B	0
rs3733421	4	149002841	T	C	0.587698	0.0119862	0.00215086	2.2e-08	overall processed meat intake	yes	8	NR3C2	0
rs13137669	4	152710943	C	T	0.519814	0.0123497	0.00209378	2.9e-09	glasses of water per day		48	PET112	28769	PC3 (rs900903 P= 2.00E-08), PC4 (rs540166626 P= 4.70E-08)
rs71587491	4	159861711	C	CTTT	0.646429	-0.0146562	0.00251806	5.4e-09	coffee type: decaffeinated vs. any other		30	C4orf45	0
rs4692708	4	170228542	A	C	0.252872	-0.0139077	0.00243866	1.2e-08	overall cheese intake		53	SH3RF1	36294
4:171941138_AGT_A	4	171941138	AGT	A	0.540078	-0.0126994	0.00222465	1.2e-08	overall beef intake	yes	223	LOC100506122	20614
rs10020708	4	178097496	C	A	0.494521	0.0119677	0.00211707	2.1e-08	tablespoons of cooked vegetables per day	yes	14	7SK	5099
rs13131880	4	178963783	T	C	0.220545	0.0157722	0.00251714	2.3e-10	frequency of adding salt to food		24	LOC285501	51880
rs62334811	4	181276758	C	A	0.245385	-0.0249285	0.00405087	4.6e-10	PC4	yes	5	LINC00290	708484
rs62339673	4	184828533	C	A	0.627572	0.0117197	0.00217186	3.7e-08	overall alcohol intake		6	STOX2	0
rs13187359	5	2295317	T	C	0.146103	-0.0156492	0.00266353	3.8e-09	PC28	yes	11	IRX4	408025
rs74802145	5	5909943	C	G	0.055711	0.02806	0.00508875	4.5e-08	among current drinkers, drinks usually with meals: yes, it varies, no	yes	1	FLJ33360	400610
rs12514566	5	7391462	G	A	0.336832	0.0146071	0.00221837	5.1e-11	cups of coffee per day		9	ADCY2	4880	PC43 (rs2894876 P= 1.90E-10)
rs34246018	5	11923864	A	AGTGT	0.52913	0.0121935	0.00216053	1.2e-08	slices of bread per week		60	CTNND2	19755	overall oily fish intake (5:11980809_ATT_A P= 1.50E-08)
rs13358960	5	14025085	T	C	0.322251	0.0131734	0.00238825	3.5e-08	bread type: white vs. any other	yes	62	DH5	80497
rs148497588	5	18346570	G	GTT	0.542623	0.018474	0.00316624	5.3e-09	among current drinkers, drinks usually with meals: yes vs. no	yes	2	BC028204	415973
rs28450996	5	25037758	G	A	0.436783	-0.0273721	0.00382766	1e-12	PC3	yes	17	LOC340107	197067	PC5 (rs6889815 P= 2.80E-08), spread type: butter vs. any other (rs1169712 P= 5.30E-09)
rs374308707	5	43204806	C	CA	0.349148	-0.0313807	0.0053709	6.7e-09	PC1	yes	1	NIM1	0
rs752845474	5	45129789	CTTTTTT	C	0.236527	-0.0144155	0.002492	6.5e-09	bowls of cereal per week		75	HCN1	125262
rs2405693	5	50846455	T	A	0.316808	0.0156195	0.00246987	2.4e-10	beer/cider glasses per month		58	ISL1	155893
rs12658060	5	51375189	T	C	0.222145	0.0267679	0.00250903	9.5e-27	frequency of adding salt to food		7	ISL1	684627	PC27 (rs10041140 P= 1.50E-08)
rs6450140	5	52799177	C	A	0.199186	0.0172776	0.00303835	1.1e-08	coffee type: decaffeinated vs. any other	yes	6	FST	16874
rs78554256	5	56248581	T	TG	0.245793	-0.0301753	0.00543805	1.9e-08	PC1		105	MIER3	0
rs201944619	5	60526540	AGT	A	0.497204	-0.0311288	0.00474179	2.2e-11	PC1		17	SMIM15	68239	beer/cider glasses per month (rs9968720 P= 3.30E-09), bread type: wholemeal/wholegrain vs. any other (5:60392424_CA_C P= 5.70E-09), bread type: wholemeal/wholegrain vs. white + brown (rs150534 P= 8.00E-10), coffee type: decaffeinated vs. any other (rs72759210 P= 3.90E-11), cups of tea per day (rs76823566 P= 3.20E-08), glasses of water per day (rs17444495 P= 9.70E-10), pieces of fresh fruit per da…
rs10056743	5	67763676	C	T	0.215608	0.0252811	0.00463476	5e-08	PC3		10	PIK3R1	166028
rs26910	5	80120933	T	A	0.159181	-0.0289064	0.00522902	3.6e-08	PC3	yes	5	MSH3	0
5:81541748_GAC_G	5	81541748	GAC	G	0.074238	-0.0457465	0.00725037	2.8e-10	PC3	yes	17	ATG10	0
rs6882046	5	87968864	A	G	0.266558	-0.0186667	0.00258052	4.2e-13	red wine glasses per month		2	LINC00461	0	bowls of cereal per week (rs4916715 P= 2.50E-11), bread type: white vs. any other (rs17485836 P= 2.50E-08), bread type: white vs. any other (rs369319062 P= 2.80E-10), bread type: white vs. wholemeal/wholegrain + brown (rs17485836 P= 3.00E-08), bread type: white vs. wholemeal/wholegrain + brown (rs369319062 P= 1.10E-10), bread type: wholemeal/wholegrain vs. any other (rs6882046 P= 2.30E-11), bread…
rs31468	5	92780983	G	A	0.731271	-0.0152662	0.00237621	1.3e-10	overall processed meat intake		5	NR2F1-AS1	0	bread type: brown vs. any other (rs35059457 P= 4.40E-08), PC3 (rs55736786 P= 2.80E-09), pieces of fresh fruit per day (rs11959119 P= 3.00E-10), slices of bread per week (5:92797041_TG_T P= 1.80E-08)
rs11135400	5	93305352	A	C	0.317797	0.0129392	0.00226252	1e-08	overall processed meat intake		8	FAM172A	0	pieces of fresh fruit per day (rs548410247 P= 2.80E-08)
5:93983264_AG_A	5	93983264	AG	A	0.306811	0.0138797	0.00226893	6.2e-10	pieces of fresh fruit per day		16	ANKRD32	0
rs35358254	5	95899362	A	AT	0.489242	-0.0135371	0.00208665	8.3e-11	pieces of fresh fruit per day		17	CAST	98378	PC1 (rs2611742 P= 2.40E-08)
rs21126	5	104013782	G	A	0.568	-0.0127662	0.00211847	2e-09	cups of tea per day		90	RAB9BP1	421392	frequency of adding salt to food (5:103838682_ATATATATG_A P= 4.90E-09)
rs6887291	5	106438742	T	G	0.636531	-0.0152731	0.00217546	2.3e-12	frequency of adding salt to food		10	EF5	273847	PC26 (rs2410943 P= 8.40E-09)
rs6871231	5	107142931	C	T	0.577779	-0.0127891	0.00216663	4e-09	temperature of hot drinks		41	7SK	3398
rs868720	5	116566836	G	C	0.304491	-0.0160109	0.00228043	1.9e-12	frequency of adding salt to food		36	LOC728342	184371
rs9327063	5	117328722	A	C	0.897821	-0.020828	0.00377818	3.2e-08	PC17		23	BC044609	289546
rs3756362	5	122108890	C	G	0.530063	-0.0125278	0.00202468	5.2e-10	never eat sugar vs. no sugar restrictions		56	SNX2	1800	never eat sugar vs. no eggs, dairy, wheat, or sugar restrictions (rs3756362 P= 5.90E-10)
rs76729647	5	124083436	G	A	0.065718	-0.0523743	0.00942662	2.5e-08	PC1	yes	6	ZNF608	0
5:132255680_GA_G	5	132255680	GA	G	0.166438	0.0164312	0.00280691	3.9e-09	overall alcohol intake		99	AFF4	0	total drinks of alcohol per month (rs12521723 P= 3.70E-08)
rs10793821	5	133836209	C	T	0.563313	-0.0095696	0.00151288	3.1e-10	PC43		18	U6	235	cups of coffee per day (rs329122 P= 7.30E-09)
rs56336506	5	137725469	C	G	0.202649	-0.0186673	0.00266769	2.8e-12	tablespoons of raw vegetables per day		60	KDM3B	0
rs6894366	5	141272101	C	T	0.51856	-0.0119271	0.00208944	5.8e-09	glasses of water per day	yes	31	LOC729080	3089	tablespoons of cooked vegetables per day (rs33947258 P= 1.70E-08)
rs6887940	5	144204346	G	A	0.537679	-0.0135386	0.00209305	7.7e-11	overall alcohol intake		109	KCTD16	347403	PC4 (rs7714834 P= 2.10E-08), total drinks of alcohol per month (rs10043587 P= 4.80E-08)
rs72806111	5	145619857	A	G	0.253598	-0.0136844	0.00246467	3.8e-08	overall alcohol intake		327	RBM27	0
rs192084998	5	152077481	G	A	0.294854	0.0166358	0.00230809	7.4e-13	cups of tea per day		124	AK123816	0	PC14 (rs192084998 P= 6.30E-12), PC2 (rs140679304 P= 1.80E-08)
rs9687835	5	153104664	C	G	0.423545	-0.0550253	0.00933935	4.8e-09	milk type: soy milk vs. never		60	GRIA1	0	milk type: any milk vs. never (rs6876451 P= 1.60E-08), milk type: dairy-based milk vs. never (5:153170702_AAAG_A P= 2.50E-08), milk type: semi-skimmed vs. never (5:153170702_AAAG_A P= 1.70E-08), PC12 (rs12658841 P= 6.50E-09)
rs822408	5	154763259	A	T	0.65944	0.0193356	0.00316338	1.2e-09	PC7		10	KIF4B	365575
rs33137	5	158064276	C	T	0.493984	0.0137515	0.00209755	6.9e-11	frequency of adding salt to food		29	Mir_186	41441	tablespoons of cooked vegetables per day (rs17714824 P= 4.80E-08)
rs874573	5	163927085	A	T	0.238648	-0.0136508	0.00246795	2.7e-08	cups of coffee per day		48	BC011998	0
5:164512230_TACACACAC_T	5	164512230	TACACACAC	T	0.56165	-0.0217094	0.00301121	6.2e-13	PC7		110	BC011998	482808	glasses of water per day (rs67174962 P= 3.20E-12), overall lamb/mutton intake (rs12658015 P= 1.30E-09), tablespoons of raw vegetables per day (rs75422056 P= 3.40E-09)
rs2068650	5	166835294	A	C	0.472433	0.0138778	0.0021219	5.8e-11	slices of bread per week		35	TENM2	0	beer/cider glasses per month (rs6899302 P= 1.70E-09), PC24 (5:166805869_CT_C P= 1.10E-09), PC29 (rs66716755 P= 7.70E-10), PC4 (rs11739827 P= 4.20E-08), PC7 (rs364926 P= 3.00E-08), pieces of fresh fruit per day (rs2915859 P= 3.60E-08)
rs2339234	5	170612546	G	A	0.682941	0.0164267	0.00224793	3.1e-13	frequency of adding salt to food		9	RANBP17	0
rs2731670	5	176848019	A	C	0.562691	0.024493	0.0042682	9.4e-09	PC2		37	GRK6	5667	bread type: white vs. any other (rs377360181 P= 4.40E-08)
rs9504124	6	4478478	C	T	0.273672	-0.0145386	0.00236503	8.2e-10	overall cheese intake	yes	23	KU-MEL-3	132367
rs2432801	6	5473964	G	A	0.276483	0.0130398	0.00233795	1.6e-08	pieces of fresh fruit per day	yes	5	FARS2	0
6:9514143_TTAAA_T	6	9514143	TTAAA	T	0.239821	-0.0175729	0.00248728	2.1e-12	frequency of adding salt to food		6	MRDS1, OFCC1	193846	spread type: butter vs. never (rs9463175 P= 5.00E-09)
rs12197552	6	12158218	C	G	0.07386	0.0220922	0.0040073	4e-08	temperature of hot drinks	yes	3	HIVEP1	0
rs9349379	6	12903957	A	G	0.405505	-0.0144514	0.0021332	1.1e-11	total drinks of alcohol per month		11	PHACTR1	0	overall alcohol intake (rs9349379 P= 7.60E-10)
rs748749631	6	16753374	AAC	A	0.17557	0.015797	0.00280013	1.5e-08	overall oily fish intake		7	ATXN1	0
rs975303	6	19028788	A	G	0.181744	-0.0179495	0.0027393	6.3e-11	overall cheese intake		10	AK097585	39985	temperature of hot drinks (rs10949576 P= 1.50E-08)
rs78783450	6	19720954	T	TTC	0.36387	-0.0143799	0.00219294	3.6e-11	bowls of cereal per week		22	U6	78195
rs1511473	6	23882953	G	C	0.194125	-0.0160084	0.00285962	2.1e-08	red wine glasses per month		153	NRSN1	243460
rs2328887	6	25430149	T	C	0.898916	-0.0210134	0.00349867	2.3e-09	tablespoons of raw vegetables per day		40	LRRC16A	0	cereal type: muesli vs. any other (rs1892252 P= 2.70E-09), PC11 (rs372403624 P= 1.50E-08), PC20 (rs940404 P= 2.40E-08), pieces of dried fruit per day (6:25846372_TG_T P= 3.10E-08), temperature of hot drinks (rs35789010 P= 1.70E-08)
rs806789	6	26229161	C	A	0.470221	-0.0383322	0.00469069	2e-16	PC1		8	HIST1H3F	2573	among current drinkers, drinks usually with meals: yes, it varies, no (rs4145878 P= 1.30E-10), "among current drinkers, drinks usually with meals: yes vs. no (rs9393688 P= 2.30E-08)", beer/cider glasses per month (rs4145878 P= 4.90E-08), bread type: white vs. any other (rs806794 P= 9.30E-09), bread type: white vs. wholemeal/wholegrain + brown (rs806794 P= 8.90E-09), bread type: wholemeal/wholegra…
rs113780580	6	27555056	A	AACAC	0.08935	-0.0246642	0.00194451	8.1e-37	never eat wheat vs. no wheat restrictions		56	TR_Asp	3750	cereal type: cornflakes/frosties vs. any other (rs17763089 P= 7.60E-13), cereal type: cornflakes/frosties vs. any other (rs566171073 P= 7.20E-13), cereal type: muesli vs. any other (rs71537571 P= 6.90E-11), "never eat wheat vs. no eggs, dairy, wheat, or sugar restrictions (rs113780580 P= 1.70E-36)", overall oily fish intake (rs183280845 P= 1.30E-15), overall oily fish intake (rs35202262 P= 5.50E-…
6:28709151_GGTT_G	6	28709151	GGTT	G	0.121225	-0.0260983	0.00342345	2.4e-14	cereal type: cornflakes/frosties vs. any other		185	TR_Arg	1577	cereal type: muesli vs. any other (rs34953859 P= 8.80E-09), overall oily fish intake (rs9257147 P= 1.30E-13), PC12 (6:28305863_AAAC_A P= 1.80E-08), PC17 (rs35883476 P= 4.80E-11), PC36 (rs34388845 P= 1.40E-10), slices of bread per week (rs442439 P= 1.60E-08), tablespoons of raw vegetables per day (6:28709151_GGTT_G P= 2.80E-09), temperature of hot drinks (rs1233604 P= 8.30E-11)
rs3117439	6	29266483	G	A	0.122889	-0.0259526	0.00339562	2e-14	cereal type: cornflakes/frosties vs. any other		177	OR14J1	7983	overall oily fish intake (rs9257779 P= 5.00E-12), PC12 (rs926552 P= 1.20E-09), PC17 (rs3117427 P= 3.80E-10), tablespoons of raw vegetables per day (rs28367493 P= 8.30E-12), temperature of hot drinks (rs9258375 P= 1.50E-13)
6:29923118_AG_A	6	29923118	AG	A	0.15657	-0.0174205	0.00258025	1.4e-11	PC36		158	HLA-G, HLA-H, HLA-J	0	overall oily fish intake (6:29923118_AG_A P= 2.40E-10), PC22 (rs2517601 P= 1.30E-08), PC47 (rs372771873 P= 1.80E-09), PC50 (rs2189373 P= 2.30E-11), slices of bread per week (rs2517678 P= 1.40E-10)
rs9265965	6	31315629	T	C	0.132603	-0.0312666	0.00339874	4.1e-20	cereal type: cornflakes/frosties vs. any other		35	HLA-B	0	bread type: wholemeal/wholegrain vs. any other (rs28703977 P= 2.50E-09), bread type: wholemeal/wholegrain vs. white + brown (rs2857596 P= 1.30E-08), cereal type: muesli vs. any other (rs2260051 P= 7.90E-09), coffee type: decaffeinated vs. any other (rs1046080 P= 7.10E-09), coffee type: decaffeinated vs. any other (rs3095345 P= 1.80E-08), cups of coffee per day (rs9266252 P= 8.60E-09), frequency o…
rs6908943	6	32635296	C	T	0.178342	-0.0353478	0.00134717	1.2e-151	never eat wheat vs. no wheat restrictions		3	HLA-DQB1	831	bread type: wholemeal/wholegrain vs. any other (rs1061808 P= 1.10E-09), cereal type: cornflakes/frosties vs. any other (rs6933289 P= 1.40E-22), coffee type: decaffeinated vs. any other (rs368213214 P= 5.10E-10), cups of coffee per day (rs2763981 P= 2.30E-10), frequency of adding salt to food (rs544885839 P= 2.30E-09), "never eat sugar vs. no eggs, dairy, wheat, or sugar restrictions (rs530423766 …
6:33163637_AAG_A	6	33163637	AAG	A	0.050317	-0.041684	0.00277801	6.9e-51	never eat wheat vs. no eggs, dairy, wheat, or sugar restrictions		3	RXRB	0	coffee type: decaffeinated vs. any other (rs567029708 P= 2.00E-09), frequency of adding salt to food (rs9278020 P= 2.20E-12), never eat wheat vs. no wheat restrictions (6:33163637_AAG_A P= 7.30E-51), PC1 (rs567029708 P= 3.20E-08), PC27 (rs78306789 P= 9.00E-09), PC3 (6:33305756_CA_C P= 1.70E-08), PC48 (rs34038921 P= 1.70E-32), PC50 (6:33163637_AAG_A P= 3.50E-08), PC8 (rs764753 P= 1.80E-08)
rs78847102	6	33694691	G	A	0.039185	-0.0282368	0.00258533	8.9e-28	never eat wheat vs. no wheat restrictions		3	IP6K3	0	never eat wheat vs. no eggs, dairy, wheat, or sugar restrictions (rs78847102 P= 1.30E-27), PC48 (6:33711631_GT_G P= 1.50E-18)
rs1155347	6	39146230	T	C	0.219393	-0.0273306	0.00463023	4.2e-09	PC3		18	KCNK5	10516
rs6458247	6	41820654	A	G	0.732736	-0.0131837	0.00228518	8.1e-09	never eat sugar vs. no sugar restrictions		29	USP49	0	never eat sugar vs. no eggs, dairy, wheat, or sugar restrictions (rs13340461 P= 1.00E-08)
rs35558895	6	42914995	T	TA	0.4611	-0.0177307	0.00250924	1.5e-12	PC13		61	CNPY3	7988	PC4 (rs79434077 P= 4.40E-09)
rs114356757	6	44284887	C	T	0.02247	-0.0430062	0.00743804	1.4e-08	cups of tea per day		2	SPATS1	0
rs2504671	6	51205577	C	A	0.23427	-0.0255358	0.00247341	5.4e-25	pieces of fresh fruit per day		2	SNORD66	123910	bowls of cereal per week (rs4259241 P= 2.60E-14), cups of coffee per day (rs2465037 P= 2.90E-13), cups of tea per day (rs2465018 P= 1.00E-17), PC18 (rs62458486 P= 7.00E-13), PC19 (rs11437772 P= 1.90E-19), PC1 (rs2817399 P= 5.00E-10), PC31 (rs10948638 P= 8.50E-23), PC7 (rs2253999 P= 1.50E-14), temperature of hot drinks (rs1326609 P= 2.10E-08), total drinks of alcohol per month (rs72890684 P= 3.20E…
rs34255101	6	56576781	C	T	0.2241	0.0145294	0.00255001	1e-08	overall cheese intake		46	DST	0
rs7453152	6	57655706	A	G	0.230581	-0.0147394	0.00248874	3e-09	temperature of hot drinks		283	PRIM2	142331
rs9453572	6	62633416	T	C	0.336215	-0.0134726	0.00222405	9.6e-10	temperature of hot drinks		28	KHDRBS2	0	overall cheese intake (rs71552589 P= 2.40E-09)
rs4708063	6	69096100	G	T	0.524718	0.0121135	0.00208862	4.5e-09	frequency of adding salt to food	yes	16	BAI3	249531
rs3799077	6	69996217	T	G	0.309787	0.0139668	0.00229088	9.7e-10	overall non-oily fish intake		33	BAI3	0	temperature of hot drinks (rs34521235 P= 2.60E-08)
rs2463710	6	72866597	T	A	0.753475	-0.0150494	0.00259388	1.3e-08	frequency of adding salt to food	yes	8	RIMS1	0
rs1203213	6	75943069	T	G	0.954146	-0.0321289	0.00542594	3.1e-09	champagne/white wine glasses per month	yes	50	COX7A2	4321
rs13216375	6	77966313	C	A	0.262095	0.0128239	0.0023782	4.1e-08	pieces of fresh fruit per day	yes	132	HTR1B	205634
6:79600131_TA_T	6	79600131	TA	T	0.495654	0.011785	0.00211005	3e-08	glasses of water per day		23	IRAK1BP1	0
rs372860869	6	84196221	C	CA	0.706888	-0.0133925	0.00236975	1.3e-08	tablespoons of cooked vegetables per day		216	PRSS35	25972
rs796872925	6	92337476	A	AAC	0.450064	-0.0125923	0.00213963	2.1e-09	overall oily fish intake		81	BC037927	1277	pieces of fresh fruit per day (rs1556623 P= 3.10E-08), tablespoons of raw vegetables per day (rs9359954 P= 9.30E-09)
rs62413681	6	94484777	A	G	0.023294	0.0279751	0.00505576	3.3e-08	PC44	yes	4	TSG1	0
rs117782187	6	97433617	C	T	0.045157	-0.0302026	0.00522437	1.5e-08	total drinks of alcohol per month	yes	2	KLHL32	0
rs372106593	6	98328592	G	GTA	0.446586	-0.0187343	0.00213618	2.5e-18	bowls of cereal per week		38	MIR2113	143814	bread type: white vs. any other (rs543340915 P= 2.50E-13), bread type: white vs. wholemeal/wholegrain + brown (rs543340915 P= 9.30E-14), bread type: wholemeal/wholegrain vs. any other (rs35121390 P= 5.20E-17), bread type: wholemeal/wholegrain vs. white + brown (rs6905544 P= 1.20E-16), cereal type: biscuit cereal vs. any other (rs570528906 P= 2.60E-08), cereal type: cornflakes/frosties vs. any oth…
rs9399552	6	100826916	G	C	0.228084	0.0138544	0.00249014	2.3e-08	glasses of water per day		11	SIM1	9833
rs11398526	6	104011501	C	CT	0.399681	0.016196	0.00213516	2.5e-14	frequency of adding salt to food		63	HACE1	1164466
rs6902789	6	105358192	G	A	0.368346	0.0129903	0.00215944	2.1e-09	never eat sugar vs. no eggs, dairy, wheat, or sugar restrictions		7	LINC00577	25976	never eat sugar vs. no sugar restrictions (rs6902789 P= 4.20E-09)
rs9398171	6	108983527	C	T	0.711007	-0.0128985	0.00231613	1.8e-08	cups of coffee per day		50	FOXO3	0	total drinks of alcohol per month (rs911475 P= 2.80E-08)
rs9488822	6	116312893	A	T	0.368134	0.0133445	0.00218657	8.9e-10	bowls of cereal per week		50	FRK	0
6:126953006_GGTGT_G	6	126953006	GGTGT	G	0.254011	-0.0141269	0.00240342	5.8e-09	frequency of adding salt to food		16	AK127472	0
rs6569571	6	129208150	C	T	0.099268	0.020932	0.00373317	1.5e-08	bread type: white vs. any other	yes	103	LAMA2	0	bowls of cereal per week (6:129559700_ATG_A P= 2.60E-08), bread type: white vs. wholemeal/wholegrain + brown (rs71568928 P= 1.90E-08)
rs139797380	6	137244957	C	G	0.008328	-0.0573553	0.00876363	4.2e-11	PC43		3	SLC35D3	0	cups of coffee per day (rs139797380 P= 4.40E-08), cups of tea per day (rs139797380 P= 1.20E-10)
rs4604289	6	140296625	A	G	0.440995	-0.0124282	0.00213749	6.2e-09	slices of bread per week		23	BC038188	841
rs111672516	6	142173937	G	GAC	0.418592	-0.00867559	0.00151448	1.1e-08	PC43		26	AK097143	0	overall alcohol intake (rs9376614 P= 1.70E-08), total drinks of alcohol per month (6:141693855_GTA_G P= 3.20E-08)
rs7755574	6	153364643	G	T	0.281715	0.0136102	0.00234403	5.5e-09	pieces of dried fruit per day		89	RGS17	0
rs4869859	6	155847549	T	C	0.44904	-0.0162639	0.00211776	1.5e-14	overall oily fish intake		5	NOX3	70513	glasses of water per day (rs9480146 P= 4.80E-08), PC7 (rs11756099 P= 3.90E-11)
rs74617384	6	160997118	A	T	0.079393	-0.0163848	0.00284367	7.5e-09	spread type: flora + benecol vs. any other		5	LPA	0
rs202000685	6	162323568	A	ATCTG	0.042371	0.0455969	0.00833294	4.3e-08	PC5	yes	5	PARK2	0
6:163910456_CTGTGTGTGTG_C	6	163910456	CTGTGTGTGTG	C	0.738604	0.0297921	0.00532784	2.5e-08	PC1	yes	50	QKI	0
rs7787341	7	1914997	G	C	0.181469	-0.0263022	0.0028453	2.4e-20	PC18		12	MAD1L1	0	bowls of cereal per week (rs56305291 P= 3.50E-10), bread type: wholemeal/wholegrain vs. any other (rs6978112 P= 7.40E-10), bread type: wholemeal/wholegrain vs. white + brown (rs6978112 P= 2.60E-09), cereal type: cornflakes/frosties vs. any other (rs28432248 P= 6.50E-10), cereal type: muesli vs. any other (7:2054314_CG_C P= 6.00E-10), frequency of adding salt to food (rs11764779 P= 7.60E-12), over…
rs149663093	7	2562363	G	A	0.005901	-0.0820061	0.0147061	2.7e-08	overall processed meat intake	yes	2	LFNG	0
rs2614945	7	3601640	T	A	0.391216	0.0144373	0.00216252	2.9e-11	overall oily fish intake		38	SDK1	0	PC47 (7:3507164_AT_A P= 2.50E-08)
rs6975898	7	4540687	T	G	0.624612	0.0121186	0.00219618	2.8e-08	tablespoons of cooked vegetables per day	yes	15	FOXK1	142700
rs10253861	7	8110475	G	A	0.552202	0.0133401	0.00232305	1.2e-08	bread type: white vs. wholemeal/wholegrain + brown		33	GLCCI1	0	bread type: white vs. any other (rs10253861 P= 1.40E-08), PC1 (rs10253861 P= 3.50E-08)
rs118134876	7	11500372	C	T	0.059567	0.0261802	0.00479261	4.7e-08	champagne/white wine glasses per month	yes	6	THSD7A	0
rs12666221	7	14198845	T	G	0.815422	0.015431	0.00274318	1.9e-08	overall oily fish intake	yes	4	DGKB	0
rs4410790	7	17284577	T	C	0.632483	-0.0568791	0.00217711	1.1e-150	cups of coffee per day		1	AHR	53698	bowls of cereal per week (rs4410790 P= 2.90E-10), coffee type: decaffeinated vs. any other (rs4410790 P= 9.90E-13), cups of tea per day (rs4410790 P= 2.20E-69), glasses of water per day (rs4410790 P= 1.30E-79), PC11 (rs6968554 P= 4.40E-17), PC19 (rs6968865 P= 3.00E-37), PC20 (rs4410790 P= 1.50E-60), PC21 (rs4410790 P= 2.00E-24), PC22 (rs6968554 P= 5.20E-09), PC23 (rs4410790 P= 1.70E-19), PC24 (rs…
rs1178331	7	18260881	G	A	0.729114	-0.0143143	0.0025758	2.4e-08	PC16		69	HDAC9	0
rs12700239	7	20865979	C	A	0.214921	0.0185244	0.003122	2.7e-09	PC11	yes	1	RPL23P8	937	PC3 (rs57953858 P= 2.50E-08)
rs2299098	7	24756377	G	C	0.196158	-0.0148451	0.00266355	2.4e-08	pieces of dried fruit per day		37	DF5	0	PC29 (rs3025139 P= 2.50E-08)
rs12531952	7	27703830	G	C	0.388013	-0.012635	0.00228702	3e-08	cereal type: cornflakes/frosties vs. any other		32	HIBADH	1211	frequency of adding salt to food (rs6958837 P= 4.30E-08)
rs329274	7	35078743	A	G	0.486026	-0.0148839	0.00209969	1.3e-12	pieces of fresh fruit per day		38	DPY19L1	1091	tablespoons of raw vegetables per day (rs57221424 P= 6.70E-11)
rs141180025	7	39295736	CT	C	0.607494	-0.0134386	0.002189	8e-10	cups of tea per day		9	POU6F2	0
7:44550558_CT_C	7	44550558	CT	C	0.193808	-0.0334436	0.00595764	2.9e-08	PC1		98	NPC1L1	1576
rs2851485	7	69074768	T	C	0.722849	0.0282846	0.00389435	4e-13	PC4		109	AUTS2	0	spread type: butter vs. never (rs6943610 P= 2.60E-09), total drinks of alcohol per month (rs2851485 P= 2.90E-08)
rs9638268	7	69586950	T	C	0.32382	-0.0242403	0.00372791	8.7e-11	PC4		118	AUTS2	0	cups of coffee per day (rs2067150 P= 5.40E-09), spread type: all spreads vs. never (rs12698892 P= 2.70E-08), spread type: butter + margarine vs. never (rs12698892 P= 4.00E-09)
rs7796173	7	70176751	G	T	0.149909	0.0275985	0.00490221	1.8e-08	PC4		4	AUTS2	0
rs34060476	7	73037956	A	G	0.133661	-0.0309338	0.00308455	1.6e-23	cups of coffee per day		10	MLXIPL	0	bowls of cereal per week (rs13234131 P= 7.60E-11), glasses of water per day (rs7777102 P= 1.10E-14), overall alcohol intake (rs62466318 P= 3.00E-13), overall lamb/mutton intake (rs34121855 P= 6.20E-10), overall non-oily fish intake (rs6957745 P= 6.60E-10), PC10 (rs34121855 P= 1.00E-10), PC11 (rs6957745 P= 1.10E-11), PC20 (rs35814008 P= 1.00E-08), PC26 (rs13240065 P= 4.70E-14), PC31 (7:72912032_AA…
rs2672645	7	74391105	T	C	0.21145	0.0308583	0.0049685	7.8e-10	PC3		10	GATSL1	0	overall alcohol intake (7:74298343_TGAGA_T P= 1.40E-09), overall alcohol intake (rs868975575 P= 2.50E-08)
rs1057868	7	75615006	C	T	0.284755	-0.0290606	0.00232079	5.1e-36	cups of coffee per day		2	POR	0	cups of tea per day (rs17685 P= 1.30E-20), glasses of water per day (rs7802113 P= 6.90E-10), PC20 (rs1057868 P= 2.30E-12), PC35 (rs41301394 P= 1.80E-09), PC43 (rs1057868 P= 5.80E-27)
rs143036674	7	76627231	G	GGT	0.848834	0.0422224	0.00704346	2.1e-09	PC1		72	DTX2P1-UPK3BP1-PMS2P11	0
rs71515390	7	77750548	T	TAA	0.198177	0.0180679	0.00272477	3.9e-11	tablespoons of raw vegetables per day		22	MAGI2	0
rs12531328	7	79058095	C	T	0.520806	0.0133493	0.00246395	5e-08	spread type: butter + margarine vs. never	yes	5	MAGI2	0
rs6465487	7	95760694	A	G	0.399906	0.0135521	0.00215346	4.3e-10	overall oily fish intake		28	SLC25A13	0
rs10215765	7	99101280	G	C	0.084499	0.0214555	0.00380076	1.5e-08	overall pork intake		36	ZKSCAN5	992
rs56087194	7	100724316	G	A	0.318417	0.0115667	0.00205844	2.1e-08	PC27		4	TRIM56	4469
rs194868	7	103790469	T	C	0.459499	-0.0140053	0.00209872	2.3e-11	total drinks of alcohol per month	yes	23	ORC5	0
rs56016333	7	104596248	T	C	0.343652	-0.0231921	0.00328642	2.6e-12	among current drinkers, drinks usually with meals: yes vs. no		6	BC061919	0	among current drinkers, drinks usually with meals: yes, it varies, no (7:104560067_AAT_A P= 1.90E-09), "among current drinkers, drinks usually with meals: yes + it varies vs. no (rs66905828 P= 3.50E-08)", "never eat sugar vs. no eggs, dairy, wheat, or sugar restrictions (rs371185383 P= 1.70E-08)", never eat sugar vs. no sugar restrictions (7:104936536_GA_G P= 9.10E-09), PC7 (rs73184014 P= 4.30E-0…
rs151062440	7	110536532	A	AATC	0.475771	0.011811	0.00210916	1.3e-08	glasses of water per day	yes	6	IMMP2L	0
rs4236595	7	111309161	A	G	0.648477	0.0121237	0.00219309	1.2e-08	glasses of water per day	yes	33	DOCK4	57002
rs13246732	7	113775765	C	T	0.319104	-0.0215507	0.00334589	1.1e-10	among current drinkers, drinks usually with meals: yes vs. no		4	FOXP2	0	among current drinkers, drinks usually with meals: yes, it varies, no (rs13246732 P= 6.40E-10), "among current drinkers, drinks usually with meals: yes + it varies vs. no (rs12535428 P= 3.00E-08)", overall processed meat intake (rs6961970 P= 2.00E-08), PC3 (rs76086831 P= 7.80E-10)
rs5886719	7	114301107	C	CT	0.488591	0.016674	0.00244249	1.2e-11	among current drinkers, drinks usually with meals: yes, it varies, no		21	FOXP2	0	among current drinkers, drinks usually with meals: yes vs. no (rs5886719 P= 5.00E-11), PC16 (rs588331 P= 2.90E-08), PC3 (7:114344723_AC_A P= 2.00E-08)
rs541389210	7	115016295	G	GT	0.260224	-0.0108092	0.00177537	1.1e-09	milk type: full cream vs. any other		32	Y_R	168246	overall cheese intake (rs12672200 P= 4.40E-08)
rs13239186	7	117510621	C	T	0.303604	0.00937074	0.00163003	8.4e-09	PC43		24	CTTNBP2	0
rs62477431	7	119761526	C	G	0.21698	0.0146334	0.00256569	1.5e-08	total drinks of alcohol per month		67	KCND2	152195
rs11767283	7	121947456	A	G	0.221435	-0.0190181	0.0025538	6.2e-14	overall oily fish intake		1	FEZF1-AS1	0	glasses of water per day (7:121963883_TTATG_T P= 7.80E-10)
rs12536253	7	127595077	G	C	0.24896	0.0151918	0.00242356	3.2e-10	pieces of fresh fruit per day		87	SND1	0	glasses of water per day (rs7786041 P= 3.50E-10), PC19 (rs58040224 P= 1.80E-08), PC20 (rs73234897 P= 1.10E-08), PC3 (rs3757771 P= 4.00E-08), slices of bread per week (rs58040224 P= 4.40E-08), total drinks of alcohol per month (rs322776 P= 4.40E-08)
rs7808586	7	131859496	G	A	0.580431	-0.0133883	0.00239146	2.2e-08	among current drinkers, drinks usually with meals: yes, it varies, no	yes	3	PLX4	0	among current drinkers, drinks usually with meals: yes vs. no (rs796704706 P= 2.40E-08)
rs370416527	7	132650213	G	GA	0.255634	0.0159653	0.00255493	5.7e-10	PC18		2	CHCHD3	0	cereal type: muesli vs. any other (rs7806045 P= 3.20E-08), overall cheese intake (rs56182580 P= 1.10E-09), PC35 (rs2881034 P= 3.30E-08), pieces of fresh fruit per day (rs6961517 P= 6.70E-10)
rs2551023	7	133472662	A	C	0.470962	-0.0148365	0.00210657	2.7e-12	temperature of hot drinks		81	EXOC4	0	pieces of fresh fruit per day (rs4728309 P= 3.10E-08)
rs1669025	7	137069055	A	G	0.490618	-0.0227444	0.00380509	3e-09	PC3	yes	6	DGKI	5329	spread type: tub margarine vs. any other (rs118161928 P= 2.60E-08), spread type: tub margarine vs. never (rs118161928 P= 4.20E-08)
rs60198071	7	140144929	A	G	0.273893	-0.0138789	0.002389	6e-09	overall cheese intake		8	MKRN1	7910
rs1726866	7	141672705	G	A	0.552922	-0.0292427	0.00209503	7.5e-44	frequency of adding salt to food		3	TAS2R38	0	cups of tea per day (rs713598 P= 6.00E-11), overall alcohol intake (rs4726481 P= 2.10E-11), PC13 (rs71522159 P= 2.30E-08), PC18 (rs4726481 P= 2.20E-09), PC27 (rs1726866 P= 3.40E-18), PC29 (rs10246939 P= 4.30E-08), PC38 (rs10246939 P= 4.00E-11), red wine glasses per month (rs713598 P= 2.70E-19), total drinks of alcohol per month (rs4726481 P= 7.80E-10)
rs10249294	7	143723137	G	A	0.373309	-0.0367825	0.00215984	5.7e-65	pieces of fresh fruit per day		44	OR6B1	21113	PC19 (rs10680869 P= 3.50E-25), PC1 (rs10249294 P= 1.40E-08), PC27 (rs7791842 P= 5.90E-14), PC31 (rs2189879 P= 2.50E-17), PC32 (rs12703554 P= 1.20E-10), PC33 (rs776169087 P= 8.50E-12), PC39 (7:143717872_CA_C P= 9.60E-20), slices of bread per week (rs7802468 P= 2.90E-30), spread type: butter + margarine vs. never (rs6978121 P= 1.10E-08), spread type: butter vs. never (rs6978121 P= 4.10E-09)
rs10952253	7	150084872	T	C	0.472005	-0.0157706	0.00287379	3.9e-08	PC9	yes	30	ZNF775	0
rs6969458	7	153489725	G	A	0.468171	-0.0202737	0.00228034	7.1e-19	beer/cider glasses per month		35	DPP6	94693	among current drinkers, drinks usually with meals: yes, it varies, no (rs2622217 P= 1.20E-08), overall alcohol intake (7:153493325_TC_T P= 8.60E-10), PC1 (rs6969458 P= 5.90E-11), PC4 (rs2533196 P= 1.00E-10), pieces of dried fruit per day (rs2533197 P= 1.30E-10), pieces of fresh fruit per day (rs10271924 P= 2.50E-09), total drinks of alcohol per month (rs2533196 P= 8.30E-11)
rs75440569	8	1026197	G	A	0.074657	0.050355	0.00895805	2.3e-08	PC1	yes	4	ERICH1-AS1	0
rs2972184	8	1670693	G	A	0.57087	-0.0184743	0.00314809	4.3e-09	spread type: butter vs. never	yes	2	DLGAP2	14052	spread type: butter + margarine vs. never (rs2972184 P= 3.60E-08)
rs13267577	8	4847469	C	T	0.381361	0.0136923	0.00218862	3.7e-10	tablespoons of raw vegetables per day		47	CSMD1	0
rs7012814	8	9173358	G	A	0.474277	0.0159696	0.00212478	5.4e-14	overall cheese intake		2	LOC157273	9202	bowls of cereal per week (rs199922514 P= 4.20E-12), overall oily fish intake (rs7013471 P= 6.20E-12), overall oily fish intake (rs878336 P= 3.50E-12), overall processed meat intake (rs2945247 P= 3.80E-10), overall processed meat intake (rs330049 P= 3.60E-11), PC17 (rs7012814 P= 1.20E-11), PC18 (rs4841132 P= 1.10E-09), PC1 (rs427370 P= 3.30E-11), PC21 (rs983309 P= 3.60E-10), PC29 (rs2929308 P= 4.8…
rs11993089	8	10009952	G	T	0.422787	-0.0177512	0.0021478	1.6e-16	overall oily fish intake		3	MSRA	0	overall beef intake (rs79809011 P= 1.70E-08), overall cheese intake (rs7832708 P= 3.10E-12), overall processed meat intake (rs531625906 P= 8.60E-12), PC18 (rs113437676 P= 1.50E-09), PC1 (rs7818437 P= 3.60E-13), PC29 (rs9329221 P= 1.00E-10), PC36 (rs4452832 P= 4.60E-10), PC9 (rs554011661 P= 9.30E-09), pieces of fresh fruit per day (rs531625906 P= 1.80E-13), tablespoons of cooked vegetables per day…
rs12546366	8	10802146	T	C	0.548053	0.0376572	0.00471338	1.5e-15	PC1		67	XKR6	0	among current drinkers, drinks usually with meals: yes, it varies, no (rs4840543 P= 3.00E-08), "among current drinkers, drinks usually with meals: yes vs. no (rs4840543 P= 2.70E-09)", bread type: white vs. any other (rs6981201 P= 1.30E-09), bread type: white vs. wholemeal/wholegrain + brown (rs6981201 P= 4.10E-09), overall cheese intake (rs7000132 P= 2.30E-12), overall oily fish intake (rs1008840…
rs13259242	8	11593033	T	G	0.477837	0.0143335	0.0020978	1.2e-11	pieces of fresh fruit per day		15	GATA4	0	overall cheese intake (rs9693693 P= 5.00E-08), overall oily fish intake (rs140471203 P= 1.40E-11), overall processed meat intake (rs2898290 P= 2.60E-10), PC1 (rs2729940 P= 2.70E-10), PC9 (rs12155794 P= 7.50E-09), tablespoons of cooked vegetables per day (rs11998678 P= 3.30E-10)
rs4072355	8	12595298	G	C	0.242012	-0.020707	0.00366241	1.4e-08	among current drinkers, drinks usually with meals: yes vs. no	yes	8	LONRF1	0	among current drinkers, drinks usually with meals: yes, it varies, no (rs4072355 P= 3.60E-08)
rs9942785	8	14097948	G	T	0.618596	0.0146191	0.00260645	2.2e-08	PC11		250	SGCZ	0
rs13252421	8	19613947	C	G	0.014098	0.0509887	0.00926395	4.2e-08	overall pork intake	yes	1	CSGALCT1	0
8:20995065_ATT_A	8	20995065	ATT	A	0.216106	0.0147899	0.00263544	1.1e-08	total drinks of alcohol per month	yes	19	LOC286114	142436
rs60345653	8	22101716	A	G	0.300709	0.0133	0.00229362	5.7e-09	cups of tea per day	yes	13	MIR320A	758
rs11779006	8	30843698	C	T	0.58672	-0.0250128	0.00389761	1.5e-10	PC3		19	PURG	9622	overall alcohol intake (rs2042073 P= 1.20E-08), total drinks of alcohol per month (rs4733067 P= 3.40E-08)
rs35472666	8	34256666	A	AT	0.597879	0.0127457	0.00214523	3.1e-09	PC23		168	Metazoa_SRP	683070
rs60695317	8	35057123	T	TTATATATA	0.386745	-0.0135456	0.00220643	6.4e-10	tablespoons of raw vegetables per day	yes	68	UNC5D	35851
rs10109400	8	42455353	T	C	0.594072	0.011826	0.00213921	3.5e-08	overall processed meat intake		108	SMIM19	47214
rs1237362	8	48821947	C	T	0.038614	0.0454718	0.00765563	2.2e-09	PC8		24	PRKDC	0
rs2582404	8	57387368	C	T	0.744493	-0.0138947	0.00241328	1e-08	bowls of cereal per week		78	AX747062	0
rs73242806	8	59203303	C	T	0.104237	0.0197657	0.0035867	3.6e-08	PC18	yes	12	BC032030	18644
rs55871839	8	59816868	T	C	0.418125	-0.0125597	0.00214889	3.5e-09	overall oily fish intake		32	TOX	0	pieces of fresh fruit per day (rs826596 P= 2.60E-08)
rs199865757	8	64688886	C	T	0.299161	0.0198085	0.00230477	1.2e-17	tablespoons of raw vegetables per day		13	LOC286184	0	beer/cider glasses per month (rs1520929 P= 5.90E-10), frequency of adding salt to food (rs4739105 P= 3.10E-10), overall alcohol intake (rs4739105 P= 3.90E-09), overall oily fish intake (rs5891918 P= 1.30E-12), PC18 (rs1367806 P= 3.80E-09), PC33 (rs2685563 P= 3.50E-08)
rs1376770	8	65462873	C	T	0.205897	0.0185377	0.00263356	1.6e-12	PC20		12	LOC401463	23992	bread type: white vs. any other (rs6987861 P= 2.30E-08), bread type: white vs. wholemeal/wholegrain + brown (rs6987861 P= 3.40E-08), champagne/white wine glasses per month (rs372068960 P= 2.60E-08), glasses of water per day (rs896493 P= 6.70E-10)
8:68231737_CA_C	8	68231737	CA	C	0.295565	0.0179997	0.00323836	2.5e-08	PC8	yes	66	ARFGEF1	0
rs151299728	8	77326890	G	A	0.012909	-0.0534474	0.00978454	4.7e-08	PC20	yes	1	ZFHX4-AS1	196223
rs10504754	8	83252586	G	A	0.348289	-0.0121935	0.00219771	2.3e-08	pieces of fresh fruit per day	yes	68	SNX16	498066	overall cheese intake (rs17720586 P= 2.60E-08)
rs71526956	8	89633718	A	G	0.13603	-0.0192925	0.003244	3e-09	tablespoons of cooked vegetables per day		36	MMP16	294002
8:91961374_TTGTGTGTG_T	8	91961374	TTGTGTGTG	T	0.412603	0.029078	0.00489694	1.3e-09	PC1	yes	121	NECAB1	0	bread type: wholemeal/wholegrain vs. any other (8:91961374_TTGTGTGTG_T P= 2.00E-08)
8:93179191_CT_C	8	93179191	CT	C	0.772805	0.0147487	0.00254663	5.5e-09	cups of tea per day		106	5S_rR	479
8:104640582_GT_G	8	104640582	GT	G	0.534396	0.0220675	0.00386117	1.1e-08	PC3	yes	8	RIMS2	0
rs71305152	8	106449722	A	ATTTTCT	0.33355	-0.0207773	0.00314985	3.7e-11	PC7		6	ZFPM2	0
rs13271359	8	109114426	C	T	0.259619	0.0144948	0.00240812	1.4e-09	cups of coffee per day		110	RSPO2	18514
rs2844232	8	110570060	A	G	0.626385	0.0122471	0.00218479	1.8e-08	cups of coffee per day		141	EBAG9	0
rs112875651	8	126506694	G	A	0.392143	0.00959334	0.00159344	1.8e-09	spread type: flora + benecol vs. any other		2	AK022787	56048	total drinks of alcohol per month (rs28601761 P= 4.20E-08)
rs35811711	8	127595667	G	GA	0.33719	-0.0158443	0.00263171	1.5e-09	bread type: white vs. wholemeal/wholegrain + brown		5	FAM84B	24957	bread type: white vs. any other (rs35811711 P= 4.50E-09), bread type: wholemeal/wholegrain vs. any other (rs35811711 P= 4.70E-08), bread type: wholemeal/wholegrain vs. white + brown (rs35811711 P= 4.60E-08), PC1 (rs35811711 P= 1.20E-08)
rs11787216	8	142615222	C	T	0.370519	0.0325799	0.00400289	4.6e-16	PC3		5	MROH5	97893	coffee type: decaffeinated vs. any other (rs1106761 P= 3.80E-10), overall alcohol intake (rs11787216 P= 6.10E-14), overall cheese intake (rs13266268 P= 4.00E-08), PC19 (rs13266268 P= 8.70E-14), PC7 (rs1106761 P= 9.00E-13), red wine glasses per month (rs13266268 P= 3.50E-11), spread type: butter + margarine vs. never (rs13252660 P= 9.30E-09), spread type: butter vs. never (rs13252660 P= 1.20E-08),…
rs13263946	8	143534117	C	T	0.294956	-0.0144964	0.00230942	2.4e-10	overall alcohol intake		3	BAI1	11259	overall lamb/mutton intake (rs13262595 P= 1.50E-09), overall pork intake (rs143746535 P= 2.80E-09), PC3 (rs13256888 P= 4.70E-10), red wine glasses per month (rs13274119 P= 3.80E-09)
rs7829800	8	144258705	A	G	0.670107	-0.0149534	0.00225396	2.7e-11	overall poultry intake		24	LY6H	16653	bowls of cereal per week (rs10109061 P= 5.20E-10), PC13 (rs7829800 P= 5.70E-11), PC19 (rs72614044 P= 1.00E-09), PC9 (rs7386207 P= 5.30E-11), pieces of dried fruit per day (rs11787024 P= 1.70E-10)
rs7849142	9	1772605	G	T	0.337614	-0.0146676	0.00221736	4.9e-11	pieces of fresh fruit per day		95	SMARCA2	242736
rs3012680	9	3278237	T	A	0.154467	-0.0165997	0.00290427	1.3e-08	pieces of fresh fruit per day	yes	48	RFX3	0	PC4 (rs10757941 P= 3.60E-08)
rs149505107	9	4274585	G	C	0.007405	0.0737485	0.0121796	1.4e-09	PC26	yes	4	GLIS3	0
rs56348300	9	7054124	C	G	0.184765	-0.016745	0.0027012	3.9e-10	cups of tea per day	yes	10	KDM4C	0
rs276447	9	15581302	C	T	0.477457	0.0186576	0.00211762	1.4e-18	overall lamb/mutton intake		93	CCDC171	0	overall beef intake (rs10122339 P= 8.80E-15), overall pork intake (rs7848511 P= 5.90E-12), overall poultry intake (rs141229573 P= 1.10E-08), PC1 (rs36086644 P= 1.30E-09), PC3 (rs10125463 P= 3.00E-11), PC9 (rs7868779 P= 3.10E-12), spread type: butter and butter-like spreads vs. oil-based spreads (rs7036875 P= 1.50E-10), spread type: butter and margarine spreads vs. oil-based spreads (rs6474930 P= …
rs12338207	9	16449788	T	C	0.364791	-0.0177013	0.00320847	3.5e-08	spread type: butter vs. never		23	BNC2	0
rs586716	9	22488678	G	A	0.413119	-0.0128102	0.00212469	1.5e-09	frequency of adding salt to food		41	DMRTA1	36207	red wine glasses per month (rs62573521 P= 2.20E-08)
rs1339157	9	23196532	T	C	0.497756	0.0131669	0.00208996	6.4e-10	frequency of adding salt to food		1	CR627240	304156	PC11 (rs1227467 P= 4.80E-08), PC26 (rs1339157 P= 1.90E-08), pieces of fresh fruit per day (rs6475725 P= 2.60E-09)
rs3829087	9	23713214	G	C	0.195006	-0.0142189	0.00265033	5e-08	cups of coffee per day	yes	17	ELAVL2	0
rs7865152	9	27824503	C	G	0.660913	0.0179591	0.00302015	2.3e-09	PC9		11	Mir_544	74540
9:28891478_GA_G	9	28891478	GA	G	0.533061	0.0121158	0.00211758	1.1e-08	temperature of hot drinks	yes	14	LINGO2	0
rs10491680	9	29574928	T	C	0.118771	0.0152151	0.00277075	3.8e-08	PC33	yes	16	LINGO2	361931
rs115540638	9	34191992	A	T	0.218153	0.0181221	0.00253205	1.5e-12	pieces of fresh fruit per day		19	UBAP1	0	frequency of adding salt to food (rs10971930 P= 4.20E-08), glasses of water per day (rs146266846 P= 1.60E-09), overall pork intake (9:34361282_TA_T P= 2.40E-10), PC1 (rs7469124 P= 4.10E-10)
rs756207034	9	34696483	CAA	C	0.415675	-0.0235687	0.00428763	3.9e-08	PC2		16	CCL19	5210	spread type: any oil based spread vs. never (rs756207034 P= 4.50E-08)
rs77123275	9	77074097	C	T	0.051886	-0.0286258	0.00476891	1.3e-09	total drinks of alcohol per month	yes	2	RORB	38154
rs72734713	9	80341774	A	G	0.046858	-0.0319511	0.00576301	3.3e-08	spread type: butter vs. any other	yes	2	GQ	0
9:81321267_CT_C	9	81321267	CT	C	0.664007	-0.0141716	0.00246496	6.3e-09	bowls of cereal per week	yes	5	PSAT1	376259
rs11138479	9	82685840	T	G	0.197745	0.0244459	0.00439756	3e-08	PC4		10	DQ573195	201861
rs11138794	9	83279495	G	A	0.345858	-0.0122498	0.00224355	4.6e-08	temperature of hot drinks		54	DQ591664	306345
rs150062855	9	84780074	T	TTAAAC	0.338849	0.0129079	0.00231621	2.8e-08	PC18		44	Mir_544	111392
rs2799849	9	86752641	C	T	0.67823	0.0138431	0.00224331	7.1e-10	bowls of cereal per week		16	BX537783	43148
rs4310286	9	87587542	T	C	0.510381	0.0156399	0.00210927	1e-13	glasses of water per day		22	NTRK2	0	bread type: white vs. any other (rs1147198 P= 3.20E-09), bread type: white vs. wholemeal/wholegrain + brown (rs1147198 P= 1.80E-09), bread type: wholemeal/wholegrain vs. any other (rs1147198 P= 9.00E-09), bread type: wholemeal/wholegrain vs. white + brown (rs1147198 P= 2.50E-09), overall cheese intake (rs3911016 P= 1.50E-10), PC1 (rs1147198 P= 3.10E-09)
rs10797116	9	92191467	T	C	0.541714	0.0123719	0.00213973	8.3e-09	PC20		24	GADD45G	28459	overall alcohol intake (rs10752651 P= 1.40E-08)
rs10156602	9	96345328	A	G	0.361806	0.0174617	0.00222867	4.1e-15	PC20		7	PHF2	0	bread type: wholemeal/wholegrain vs. any other (rs10821163 P= 6.10E-10), bread type: wholemeal/wholegrain vs. white + brown (rs10821163 P= 8.00E-09), PC1 (rs751988951 P= 2.50E-09), pieces of fresh fruit per day (rs7869969 P= 2.00E-10), tablespoons of cooked vegetables per day (rs10156602 P= 8.30E-11)
rs4636319	9	100252721	T	C	0.485598	-0.0176143	0.00312796	2.5e-08	among current drinkers, drinks usually with meals: yes vs. no		45	TDRD7	0
rs384317	9	102081250	G	A	0.445332	0.029337	0.00470886	4e-10	PC1		63	MA	36371
rs552234	9	106772283	G	A	0.495136	0.0137773	0.0021067	5.8e-11	overall oily fish intake		85	SMC2	84257
rs55932213	9	108755622	A	G	0.744869	-0.0141131	0.00244914	1.1e-08	total drinks of alcohol per month	yes	11	BC039487	114709
rs36123652	9	109338067	A	G	0.18069	0.0191933	0.00293387	6.1e-11	beer/cider glasses per month		17	BC017988	0	total drinks of alcohol per month (rs74424378 P= 3.20E-09)
rs4979026	9	114421205	T	C	0.357142	-0.0173571	0.00310968	2.3e-08	PC7		20	DJC25-GNG10	0
rs10817519	9	116511355	C	T	0.385813	0.0203998	0.00360062	1.6e-08	PC4		10	Mir_584	43268	overall non-oily fish intake (rs12555454 P= 3.30E-08)
rs528113128	9	124596761	C	CT	0.55465	-0.0200552	0.00322806	3.7e-10	among current drinkers, drinks usually with meals: yes vs. no		19	TTLL11	0	among current drinkers, drinks usually with meals: yes, it varies, no (rs528113128 P= 2.80E-09), "among current drinkers, drinks usually with meals: yes + it varies vs. no (rs4836866 P= 6.50E-09)", "never eat sugar vs. no eggs, dairy, wheat, or sugar restrictions (rs10760201 P= 1.40E-09)", never eat sugar vs. no sugar restrictions (9:124623366_GT_G P= 1.20E-09)
rs7869829	9	127247177	G	A	0.514924	0.0127688	0.0022564	2e-08	beer/cider glasses per month		89	NR5A1	0
rs4489409	9	128587065	C	T	0.375799	0.0367307	0.00483272	5.4e-14	PC1		39	PBX3	0	bowls of cereal per week (rs1965342 P= 1.20E-10), PC5 (9:128220496_CT_C P= 2.70E-12), tablespoons of raw vegetables per day (rs7857380 P= 1.90E-12)
rs7861804	9	129780929	A	G	0.454472	-0.0119897	0.00221128	2.4e-08	total drinks of alcohol per month		7	RALGPS1	0	PC3 (rs2779720 P= 2.80E-08)
rs138415650	9	131929466	C	CCCCTCCCTCCCTCAGGCA	0.640256	-0.013692	0.00225302	1.6e-09	overall beef intake		132	IER5L	8364	overall lamb/mutton intake (rs1556147 P= 1.20E-08)
rs11243638	9	135021608	C	T	0.215093	-0.0273214	0.00467423	5.4e-09	PC3		1	NTNG2	15725	PC18 (rs4526484 P= 2.80E-08)
rs2519093	9	136141870	C	T	0.184622	0.0154846	0.00270861	8.6e-09	bowls of cereal per week		8	ABO	0
rs16781	9	138012886	G	A	0.294323	0.0131647	0.00232107	1.5e-08	overall poultry intake	yes	19	OLFM1	0
rs10736951	10	281710	G	C	0.635581	0.0139776	0.00218118	1.2e-10	frequency of adding salt to food		30	ZMYND11	0
rs2150044	10	11121238	T	A	0.56754	0.0297045	0.0047425	3.3e-10	PC1		15	CELF2-AS2, CELF2	0	bread type: wholemeal/wholegrain vs. any other (10:11093864_CT_C P= 1.60E-09), bread type: wholemeal/wholegrain vs. white + brown (10:11093864_CT_C P= 2.80E-09)
rs10752269	10	12692902	G	A	0.507026	0.0123854	0.00209706	4.4e-09	cups of tea per day		35	CAMK1D	0
rs181294127	10	17337620	G	A	0.030101	0.0438447	0.00807725	4.9e-08	PC10		141	ST8SIA6	25055
rs10828266	10	22098701	A	G	0.716202	-0.0258864	0.00232405	1.3e-28	pieces of fresh fruit per day		53	DJC1	0	cereal type: cornflakes/frosties vs. any other (rs4024198 P= 1.00E-09), glasses of water per day (rs2183271 P= 1.20E-10), overall oily fish intake (rs10828266 P= 2.40E-23), PC11 (rs11012726 P= 6.30E-23), PC12 (rs7084454 P= 1.20E-09), PC1 (rs4024198 P= 2.70E-13), pieces of dried fruit per day (rs10740991 P= 4.80E-18), tablespoons of raw vegetables per day (rs2941732 P= 1.70E-17)
rs563519572	10	24158053	G	GT	0.213809	0.0147952	0.0026413	2.2e-08	slices of bread per week	yes	260	KIAA1217	0
rs2393638	10	62259224	G	A	0.605302	0.012645	0.00228688	2.9e-08	bread type: white vs. any other		28	ANK3	0	PC1 (rs10761515 P= 4.70E-08)
rs4948441	10	62783877	G	A	0.393187	0.0195402	0.00213729	8.9e-20	frequency of adding salt to food		13	RHOBTB1	22680	PC27 (rs10994732 P= 1.90E-08)
rs10740047	10	63306464	T	C	0.709898	0.0176478	0.00241145	2.3e-13	PC18		8	BC041470	53276	frequency of adding salt to food (rs2650722 P= 8.30E-12), slices of bread per week (rs55745436 P= 4.70E-08)
rs7895364	10	64484813	G	C	0.435475	0.0135008	0.00213291	2.2e-10	slices of bread per week		25	ZNF365	53043	glasses of water per day (rs10822004 P= 4.90E-08), PC18 (rs10995445 P= 7.50E-09)
rs7916868	10	64988931	A	T	0.503487	-0.037424	0.00468289	2.6e-15	PC1		80	JMJD1C	0	beer/cider glasses per month (rs7098181 P= 1.10E-10), coffee type: decaffeinated vs. any other (rs10740118 P= 8.40E-12), pieces of dried fruit per day (rs538711822 P= 6.50E-10), pieces of fresh fruit per day (rs7898861 P= 9.80E-11)
rs200940465	10	87477701	T	TCCT	0.619382	0.0203011	0.00309257	5.4e-11	PC7		20	GRID1	0	spread type: any oil based spread vs. never (rs10887510 P= 1.80E-08)
rs35366904	10	88135381	C	CT	0.579284	0.0249848	0.00386748	9.9e-11	PC3	yes	1	GRID1	9132
rs4418728	10	94839724	G	T	0.450794	0.0119409	0.00210471	1.1e-08	cups of tea per day		4	CYP26A1	2084
rs489062	10	99715744	G	A	0.438026	0.0117857	0.00210267	1.8e-08	overall alcohol intake		25	CRTAC1	0
rs149012811	10	100730208	C	T	0.009573	0.00071819	0.000118806	1.5e-09	PC81	yes	2	HPSE2	0
rs61873510	10	102626510	G	T	0.327783	0.0157739	0.00228859	3.4e-12	total drinks of alcohol per month		1	PAX2	36813	overall alcohol intake (rs61873510 P= 3.60E-09), PC4 (rs61873510 P= 2.20E-08)
10:104010281_ATT_A	10	104010281	ATT	A	0.626913	0.0145411	0.00226211	1.5e-10	PC18		73	GBF1	0	PC13 (rs34269636 P= 4.70E-08), tablespoons of raw vegetables per day (rs11191194 P= 7.60E-09)
rs284858	10	104573936	T	C	0.598544	0.0175823	0.0028817	9.4e-10	spread type: butter and margarine spreads vs. oil-based spreads		32	WBP1L	0	frequency of adding salt to food (rs202212714 P= 8.00E-09), spread type: butter and butter-like spreads vs. oil-based spreads (rs284858 P= 2.30E-08), spread type: butter vs. any other (rs284862 P= 2.50E-09)
rs191288851	10	106775996	G	A	0.051276	-0.0265844	0.00482214	3.5e-08	overall cheese intake	yes	19	SORCS3	0
rs12784301	10	107612666	A	G	0.286989	-0.0141457	0.00230953	8.7e-10	pieces of fresh fruit per day	yes	28	BC036309	287257	PC6 (rs12573306 P= 9.80E-10)
rs118174601	10	108701067	T	C	0.008355	-0.0760812	0.0123915	8.4e-10	never eat sugar vs. no sugar restrictions	yes	1	SORCS1	0	never eat sugar vs. no eggs, dairy, wheat, or sugar restrictions (rs118174601 P= 4.20E-09)
rs7903146	10	114758349	C	T	0.290355	-0.0148024	0.00222494	3e-11	never eat sugar vs. no sugar restrictions		4	TCF7L2	0	never eat sugar vs. no eggs, dairy, wheat, or sugar restrictions (rs7903146 P= 3.20E-11), PC9 (rs7903146 P= 3.30E-09)
rs7093561	10	119579355	G	A	0.122941	-0.0178909	0.00325371	3.2e-08	pieces of fresh fruit per day		10	RAB11FIP2	185071
rs76293736	10	125128794	G	A	0.159557	0.0229874	0.00400595	7.4e-09	PC8		24	BUB3	203909	pieces of fresh fruit per day (rs1328600 P= 8.30E-09)
10:126594360_CT_C	10	126594360	CT	C	0.234012	0.044059	0.00565316	9e-15	PC1		11	ZRANB1	34611	bread type: white vs. any other (rs9422753 P= 4.10E-08), bread type: white vs. wholemeal/wholegrain + brown (10:126594360_CT_C P= 1.60E-08), bread type: wholemeal/wholegrain vs. any other (10:126594360_CT_C P= 6.00E-09), bread type: wholemeal/wholegrain vs. white + brown (10:126594360_CT_C P= 4.70E-09), pieces of dried fruit per day (rs3781440 P= 3.60E-08)
rs2125668	10	127104258	C	A	0.147516	-0.0377664	0.00665658	1.4e-08	PC1	yes	13	LOC100169752	158681
rs10764990	10	129152608	G	A	0.60668	0.0160406	0.00214701	5.7e-14	temperature of hot drinks		2	DOCK1	0	cups of tea per day (rs10764990 P= 9.90E-10), PC11 (rs10764990 P= 2.20E-10)
rs10829603	10	131327351	T	G	0.451841	0.0144656	0.00211301	3.4e-12	temperature of hot drinks		35	MGMT	0
rs566299761	10	133775335	G	GT	0.264978	-0.026987	0.00434344	7.4e-10	PC3		23	PPP2R2D	5283	bread type: wholemeal/wholegrain vs. any other (10:133766911_TAGC_T P= 5.50E-09), overall alcohol intake (rs34473884 P= 3.10E-08), PC19 (rs7084062 P= 1.50E-08)
rs2445249	11	5048577	T	G	0.446662	0.0186654	0.00240262	9.1e-15	spread type: butter vs. any other		170	OR52J3	19178	spread type: butter and butter-like spreads vs. oil-based spreads (rs2445299 P= 4.50E-08), spread type: butter and margarine spreads vs. oil-based spreads (rs2445299 P= 6.60E-10)
rs757969034	11	7951267	GTACATATATATATATATA	G	0.554108	0.0125633	0.00225442	2.4e-08	overall cheese intake		39	OR10A6	1059
rs10128597	11	8694830	G	A	0.275095	-0.0151747	0.00235557	2e-10	pieces of fresh fruit per day		30	BC068088	0	PC8 (rs11042030 P= 3.20E-10)
rs10770034	11	9499574	C	T	0.441575	-0.016984	0.00210522	5e-16	glasses of water per day		45	ZNF143	0	pieces of fresh fruit per day (rs375932210 P= 9.90E-09)
rs1982350	11	13350131	A	G	0.632885	-0.0156373	0.00220674	1e-12	tablespoons of cooked vegetables per day		13	ARNTL	0	cups of tea per day (rs11022752 P= 7.20E-10), PC11 (rs10734205 P= 4.10E-09)
rs7117342	11	15734230	C	T	0.529937	-0.0119672	0.00216235	3.6e-08	PC19	yes	52	SnoMBII_202	230792
rs529819628	11	16328173	C	CT	0.325978	0.0164334	0.00230135	5.2e-13	cups of tea per day		5	SOX6	0	temperature of hot drinks (rs12418887 P= 8.20E-13)
rs2079227	11	17832000	G	A	0.469561	-0.0119639	0.00210241	9.1e-09	total drinks of alcohol per month		20	SERGEF	0	frequency of adding salt to food (rs35271178 P= 4.80E-08)
rs139841263	11	19010098	T	G	0.006748	0.0395114	0.00720186	4.2e-08	alcohol drinker status: current vs. never	yes	1	MRGPRX1	53550	alcohol drinker status: current + former vs. never (rs139841263 P= 4.70E-08)
rs36029218	11	27648371	A	T	0.201207	0.0170206	0.0028049	1.7e-09	beer/cider glasses per month		44	BDNF-AS, LINC00678	0	frequency of adding salt to food (rs925946 P= 1.00E-08), PC1 (rs111302086 P= 3.20E-08), PC4 (rs138941507 P= 8.80E-09), tablespoons of cooked vegetables per day (rs6265 P= 7.00E-09)
rs491711	11	28742220	A	C	0.311729	-0.0147885	0.00227568	7.8e-11	bowls of cereal per week		25	METTL15	387167	among current drinkers, drinks usually with meals: yes, it varies, no (rs4636654 P= 1.80E-09), overall processed meat intake (rs11030298 P= 3.90E-08), PC18 (rs12223245 P= 2.50E-08), PC36 (rs61338817 P= 5.20E-10)
rs6484504	11	31424823	T	C	0.723637	-0.0149135	0.00235852	2.6e-10	overall processed meat intake		27	DJC24	0	frequency of adding salt to food (rs413172 P= 4.50E-08), overall lamb/mutton intake (rs673696 P= 2.00E-08), PC3 (rs290071 P= 2.90E-08), spread type: butter vs. any other (rs624136 P= 4.40E-08)
rs7945384	11	32267819	C	T	0.683492	-0.0137742	0.00250944	4.6e-08	PC14	yes	51	RCN1	140548
rs11032362	11	33759092	G	A	0.090853	-0.0237924	0.00363423	3.2e-11	pieces of fresh fruit per day		3	CD59	1068	overall processed meat intake (rs11032362 P= 3.20E-08), PC1 (rs1402954 P= 3.80E-08)
rs7932035	11	39620131	A	G	0.801625	-0.0171387	0.00284368	1.6e-09	cereal type: muesli vs. any other	yes	41	LRRC4C	515619
rs7936836	11	43633645	C	A	0.418775	-0.0140345	0.0021428	5.3e-11	overall cheese intake		38	MIR129-2	30613	PC20 (rs374880450 P= 2.10E-08), pieces of dried fruit per day (rs4755719 P= 4.40E-09)
rs10838574	11	46209062	A	G	0.64314	-0.0132873	0.00219067	1.8e-09	bowls of cereal per week		10	PHF21A	66078	overall oily fish intake (rs61882679 P= 7.40E-09)
rs3136487	11	46755464	A	G	0.08473	-0.0224442	0.00378515	1.8e-09	pieces of fresh fruit per day		98	F2	0	overall oily fish intake (rs11398155 P= 4.00E-08)
rs56030824	11	47397353	G	A	0.32178	0.018133	0.00224118	3.1e-16	total drinks of alcohol per month		34	SLC39A13, SPI1	0	milk type: full cream vs. any other (rs35184771 P= 1.10E-08), "milk type: skimmed, semi-skimmed, full cream (QT) (rs35866451 P= 2.20E-08)", milk type: skimmed vs. any other (rs3817334 P= 3.80E-09), overall alcohol intake (rs7117115 P= 3.90E-14), PC26 (rs569255485 P= 4.50E-14), PC4 (rs56276917 P= 1.20E-08), pieces of fresh fruit per day (rs11039265 P= 2.70E-14)
rs1483988	11	47899030	C	T	0.453557	-0.0160602	0.0021063	1.5e-14	total drinks of alcohol per month		75	NUP160	28974	PC3 (rs566199926 P= 1.60E-08)
rs643017	11	56267330	T	C	0.312818	0.0127637	0.00226285	1.1e-08	cups of coffee per day		26	OR8U8	0
rs7936998	11	57639017	G	A	0.328046	0.0270246	0.00403921	2.5e-11	PC3		84	CTNND1, TMX2-CTNND1	52366	among current drinkers, drinks usually with meals: yes, it varies, no (rs35328629 P= 4.90E-09), "among current drinkers, drinks usually with meals: yes + it varies vs. no (rs35328629 P= 1.50E-08)", "among current drinkers, drinks usually with meals: yes vs. no (rs35328629 P= 1.40E-09)", overall cheese intake (rs1783826 P= 1.60E-08), red wine glasses per month (rs73480560 P= 4.30E-08), temperature…
rs1453548	11	59192089	T	A	0.665057	0.0131537	0.00222508	3.1e-09	cups of tea per day		91	OR5A2	1664
rs4963255	11	61507606	G	A	0.138723	0.019287	0.00322143	2.1e-09	cereal type: cornflakes/frosties vs. any other		24	DAGLA	0	glasses of water per day (rs3825036 P= 1.10E-08), PC1 (rs4963390 P= 3.10E-08), PC31 (rs174557 P= 2.10E-09)
rs60452247	11	63981507	G	A	0.363932	-0.0140144	0.00217018	8.2e-11	pieces of fresh fruit per day		16	FERMT3	0
rs17854357	11	65601560	G	C	0.166337	0.0184241	0.0028244	7.1e-11	overall cheese intake		12	SNX32	0	PC3 (rs563712617 P= 2.80E-09)
rs2275998	11	66326581	T	C	0.185372	-0.0191083	0.00270973	2.2e-12	pieces of dried fruit per day		18	ACTN3	0	bread type: white vs. any other (rs529073727 P= 1.30E-08), bread type: white vs. wholemeal/wholegrain + brown (rs529073727 P= 6.80E-09), bread type: wholemeal/wholegrain vs. any other (rs11227478 P= 2.80E-08), PC1 (rs12793712 P= 1.00E-10), PC35 (rs2167457 P= 3.60E-08), PC3 (rs534110735 P= 1.70E-08), red wine glasses per month (rs7123875 P= 3.00E-09)
rs35326292	11	78092720	T	TA	0.157541	0.018603	0.00290313	1.4e-10	bowls of cereal per week		260	GAB2	0
rs4278546	11	79217391	A	G	0.439652	-0.0118514	0.00213584	2.1e-08	overall oily fish intake		24	TENM4	65697
rs7936903	11	79758832	T	C	0.225702	0.0165734	0.00304085	4.5e-08	PC12		3	TENM4	607138
rs11233632	11	83190682	C	T	0.58022	0.0131768	0.00213372	7.9e-10	overall oily fish intake		112	DLG2	0	cups of coffee per day (rs17144566 P= 4.30E-08), PC1 (rs189890945 P= 4.30E-08)
rs565044	11	84827489	C	A	0.369643	0.0121618	0.00219245	2.9e-08	tablespoons of cooked vegetables per day		12	DLG2	0
rs3031470	11	88578489	C	CCTT	0.318747	0.0142683	0.00245597	3e-09	overall oily fish intake		73	GRM5	0
rs10741334	11	90142224	T	A	0.536895	0.0164749	0.00298554	4.3e-08	PC7		71	HP11113	82662
rs1528749	11	90731253	T	C	0.733949	0.0144125	0.00258061	2.3e-08	PC16	yes	70	HP11113	134504
rs531214	11	92309425	C	T	0.884319	0.0267696	0.00488146	4.3e-08	among current drinkers, drinks usually with meals: yes vs. no	yes	73	FAT3	0
rs10765776	11	95656364	C	A	0.390898	-0.0358195	0.00481783	6.2e-14	PC1		151	MTMR2	0	bread type: white vs. any other (rs7110786 P= 7.00E-09), bread type: white vs. wholemeal/wholegrain + brown (rs7110786 P= 6.80E-09), bread type: wholemeal/wholegrain vs. any other (rs552334 P= 2.50E-08), bread type: wholemeal/wholegrain vs. white + brown (rs7110786 P= 3.50E-09), cereal type: muesli vs. any other (rs17207890 P= 4.00E-09), pieces of dried fruit per day (rs1254989 P= 1.80E-08), spre…
rs7110135	11	99733936	C	G	0.30346	-0.0115842	0.00199035	7.9e-09	PC30	yes	9	CNTN5	0	bowls of cereal per week (rs67337210 P= 3.60E-08)
11:104606788_GT_G	11	104606788	GT	G	0.354401	0.0137967	0.00251455	4.4e-08	PC13	yes	171	CASP12	149656
rs17635995	11	109350933	A	T	0.049996	-0.0334396	0.00588016	1.3e-08	PC12	yes	1	C11orf87	51041
rs480293	11	111469132	A	C	0.710143	0.0152669	0.00232482	4.3e-11	overall oily fish intake		118	SIK2	4037
rs11396766	11	112854142	A	AT	0.60865	0.0244183	0.00300035	4.7e-16	PC8		97	NCAM1	0	overall alcohol intake (rs142453320 P= 2.00E-08), total drinks of alcohol per month (rs142453320 P= 6.60E-12)
rs36060798	11	113418759	C	CT	0.287941	-0.0130916	0.00233729	1.8e-08	PC24		19	DRD2	72347
rs11215686	11	115675044	C	T	0.47203	0.0131541	0.00209371	3.9e-10	glasses of water per day		11	LINC00900	43700
rs964184	11	116648917	G	C	0.867053	0.0155366	0.00226237	4.5e-12	spread type: flora + benecol vs. any other		3	ZNF259	358	overall cheese intake (rs3741298 P= 1.80E-08), PC17 (rs964184 P= 3.10E-09)
rs7102217	11	120187433	T	C	0.654418	0.0129256	0.00220134	4.9e-09	frequency of adding salt to food	yes	3	POU2F3	0	glasses of water per day (rs11605919 P= 4.80E-08)
rs528834309	11	121517877	T	TCA	0.364261	0.0251487	0.00383234	6.7e-11	PC4		21	SORL1	13407	beer/cider glasses per month (rs5795277 P= 3.70E-08), total drinks of alcohol per month (rs485425 P= 1.20E-10)
rs12293670	11	124612932	A	G	0.334359	0.0129048	0.00223814	8e-09	glasses of water per day		19	NRGN	0	overall cheese intake (rs73024304 P= 1.10E-08)
rs9971382	11	126666389	G	T	0.506704	-0.0167701	0.00208898	8e-16	frequency of adding salt to food		27	KIRREL3	0	overall lamb/mutton intake (rs3909727 P= 1.20E-09), overall oily fish intake (rs7924937 P= 1.40E-08), temperature of hot drinks (rs4529888 P= 1.00E-08)
rs1790165	11	131928971	C	A	0.42479	-0.0168608	0.00286704	6.2e-09	spread type: butter and margarine spreads vs. oil-based spreads		8	NTM	0	bowls of cereal per week (rs11387255 P= 2.60E-08), slices of bread per week (rs1940033 P= 3.70E-08), spread type: butter vs. any other (rs1790172 P= 1.20E-08)
rs11223617	11	133780757	G	A	0.20628	0.0182231	0.00259686	1.4e-12	total drinks of alcohol per month		2	IGSF9B	0	frequency of adding salt to food (rs329668 P= 1.80E-09), overall alcohol intake (rs11223617 P= 3.00E-12), PC18 (rs3824992 P= 3.50E-08)
rs568854676	12	6582636	C	CT	0.206502	0.0389217	0.00593812	9e-11	PC1	yes	2	VAMP1	2794
12:11271915_CA_C	12	11271915	CA	C	0.840031	0.0240091	0.00292354	1.5e-16	cups of coffee per day		185	PRB4, PRH1-PRR4	0	cups of tea per day (12:11271915_CA_C P= 3.00E-16)
rs2417261	12	13414139	T	G	0.893039	-0.0421897	0.00760629	2.3e-08	PC1		4	EMP1	44432
rs2160515	12	16753965	A	G	0.437829	0.012794	0.00213076	2.3e-09	cups of tea per day		4	LMO3	0
rs144698079	12	19200289	A	G	0.019414	-0.0455135	0.00827982	3.9e-08	cereal type: biscuit cereal vs. any other		3	PLEKHA5	82336
rs80070966	12	24004618	A	C	0.439861	-0.0219371	0.00383107	1e-08	PC3		4	SOX5	0
rs770004909	12	32482036	A	AT	0.198091	-0.0165318	0.00307507	4.9e-08	coffee type: decaffeinated vs. any other	yes	81	BICD1	0
rs113162707	12	33648783	A	T	0.41644	0.012116	0.00212694	2e-08	pieces of fresh fruit per day		148	SYT10	56030
rs4595586	12	39225991	A	T	0.50687	0.0124483	0.00209463	3.9e-09	pieces of fresh fruit per day		94	CPNE8	0	temperature of hot drinks (12:39446246_CA_C P= 2.90E-08)
rs28370625	12	40370151	A	T	0.266361	-0.0160488	0.00256918	3.7e-10	beer/cider glasses per month		8	SLC2A13	0	PC1 (rs2128277 P= 9.50E-09), temperature of hot drinks (rs6581514 P= 4.90E-09)
rs11445315	12	46187129	C	CT	0.505521	0.0162694	0.0021127	1.6e-14	slices of bread per week		89	ARID2	0	overall oily fish intake (rs724909 P= 1.90E-08)
rs2117028	12	49480948	G	A	0.45258	-0.0319158	0.00484771	2.8e-11	PC1		32	DHH	2257	bread type: white vs. any other (rs10875906 P= 2.10E-08), bread type: white vs. wholemeal/wholegrain + brown (rs10875906 P= 4.00E-08), bread type: wholemeal/wholegrain vs. white + brown (rs1054442 P= 1.90E-09), overall cheese intake (rs12296440 P= 7.10E-11), PC19 (rs933738 P= 4.70E-08), pieces of fresh fruit per day (rs7969091 P= 1.80E-08)
rs7965658	12	49987929	G	A	0.195837	-0.0200532	0.00266116	4.9e-14	slices of bread per week		11	FAM186B	0	milk type: skimmed, semi-skimmed, full cream (QT) (rs7132908 P= 6.20E-09), overall alcohol intake (rs7305229 P= 3.70E-08), PC1 (rs297924 P= 2.10E-09), total drinks of alcohol per month (rs7305229 P= 3.30E-08)
rs303825	12	52209986	G	A	0.7543	-0.0147251	0.00244529	1.9e-09	overall oily fish intake	yes	15	FIGNL2	1689	overall alcohol intake (rs10876200 P= 4.00E-08), PC7 (rs61933781 P= 1.90E-08), pieces of fresh fruit per day (rs12306631 P= 2.60E-08)
rs58905411	12	54623132	G	A	0.411022	-0.0176391	0.00212185	9.9e-17	overall alcohol intake		18	CBX5	1598	champagne/white wine glasses per month (rs17110109 P= 1.90E-09), PC3 (rs1056010 P= 1.70E-12), PC7 (rs57073684 P= 2.40E-08), tablespoons of cooked vegetables per day (rs1317996 P= 1.90E-08), total drinks of alcohol per month (rs34869453 P= 2.80E-11)
rs7298123	12	56860073	C	T	0.800708	-0.0144663	0.00226667	1.5e-10	PC31		5	MIP	0	bread type: wholemeal/wholegrain vs. any other (rs2292239 P= 3.90E-08), PC53 (rs78381735 P= 2.50E-08)
rs324012	12	57502981	C	T	0.44983	-0.0122505	0.00210679	4.6e-09	total drinks of alcohol per month		16	STAT6	0
rs951901	12	58398365	C	A	0.657571	0.0123009	0.00220097	2.2e-08	frequency of adding salt to food		260	XRCC6BP1	47314	PC9 (rs371546896 P= 4.70E-08)
rs11283908	12	60840390	A	AATTGTGGTACACTTCCTTG	0.45063	-0.0123804	0.00215115	8e-09	overall pork intake	yes	47	SLC16A7	656756
rs1463825	12	63627603	A	G	0.544011	-0.0123378	0.00211866	6.3e-09	bowls of cereal per week	yes	25	AVPR1A	81014
rs12318581	12	74822452	G	C	0.2637	-0.0134463	0.00238203	1.5e-08	bowls of cereal per week	yes	25	TR_Gln, TR	28729
rs11104665	12	88307756	G	A	0.77121	-0.0149943	0.00271988	3.1e-08	overall cheese intake		84	C12orf50	66059
rs1148672	12	90774625	G	A	0.63059	0.0131084	0.00217512	1.3e-09	pieces of fresh fruit per day		72	LINC00615	537174
rs117871274	12	95100449	G	A	0.028841	0.0344915	0.00630933	3.4e-08	pieces of dried fruit per day	yes	2	TMCC3	56126
rs33968174	12	100708367	C	T	0.120135	0.0126185	0.00229323	4.2e-08	PC43	yes	5	SCYL2	0
rs1024853	12	107291383	C	G	0.437536	0.0122642	0.00213318	7.8e-09	overall cheese intake		17	RIC8B	8290
rs3764002	12	108618630	C	T	0.261886	-0.0147653	0.00239431	7.8e-10	pieces of dried fruit per day		2	WSCD2	0	PC9 (rs1426371 P= 1.20E-08)
rs35287743	12	110057250	G	T	0.116314	0.0298463	0.00330883	1.9e-19	overall oily fish intake		2	MVK	22180	bread type: white vs. any other (12:110051767_TG_T P= 4.30E-09), bread type: white vs. wholemeal/wholegrain + brown (12:110051767_TG_T P= 2.40E-09), bread type: wholemeal/wholegrain vs. any other (12:110051767_TG_T P= 1.70E-10), bread type: wholemeal/wholegrain vs. white + brown (12:110051767_TG_T P= 1.40E-10), frequency of adding salt to food (rs12579995 P= 2.10E-14), overall non-oily fish intak…
rs11065898	12	111862575	C	T	0.224078	0.021309	0.00305672	3.3e-12	PC11		78	SH2B3	0	cups of tea per day (rs7301040 P= 3.70E-09), glasses of water per day (rs11513729 P= 4.60E-08), PC43 (rs11066074 P= 4.40E-09), PC43 (rs7298118 P= 2.90E-09)
rs549381025	12	112537091	C	CT	0.166627	-0.0157833	0.00284421	3.5e-08	cups of tea per day		234	A25	0	PC43 (rs11066322 P= 3.60E-08)
rs774819131	12	120209944	TCAACTACGGCACGCC	T	0.465469	0.0265368	0.00473299	1.8e-08	PC1	yes	21	CIT	0
rs56348580	12	121432117	G	C	0.30762	0.0126039	0.00219429	9.7e-09	never eat sugar vs. no sugar restrictions		28	HNF1A	0	milk type: semi-skimmed vs. never (12:121328391_CAA_C P= 3.10E-08), "never eat sugar vs. no eggs, dairy, wheat, or sugar restrictions (rs56348580 P= 1.20E-08)", PC6 (rs530409268 P= 1.50E-08)
rs3847694	12	122325820	A	G	0.511445	-0.0109212	0.00192823	1.4e-08	PC26		46	HPD	0	cups of coffee per day (rs11060255 P= 3.00E-08)
rs576938058	12	123908206	C	CT	0.186439	-0.0296451	0.00498262	2.2e-09	PC3		87	RILPL2	0	overall alcohol intake (12:123894261_CTTTTTTTTTTTTT_C P= 2.80E-09), overall cheese intake (rs28569885 P= 1.90E-08), slices of bread per week (rs11060853 P= 2.40E-09)
rs2229840	12	124826462	C	T	0.160439	-0.0186419	0.00326698	8.4e-09	coffee type: decaffeinated vs. any other		37	NCOR2	0
rs9512996	13	28618941	A	G	0.626886	-0.0143685	0.00238452	2.6e-09	bread type: white vs. wholemeal/wholegrain + brown		25	FLT3	0	bread type: white vs. any other (rs9512996 P= 4.50E-09), overall non-oily fish intake (rs7326846 P= 4.30E-08)
rs34000982	13	31033312	C	CTTAA	0.270396	0.0142274	0.00236193	2.7e-09	frequency of adding salt to food		15	HMGB1	0
rs2181328	13	49986118	A	G	0.712526	-0.0148719	0.00232633	1.7e-10	overall alcohol intake		12	CAB39L	0	total drinks of alcohol per month (rs12184585 P= 3.80E-08)
rs35873054	13	54091069	G	GCA	0.383761	-0.0134871	0.00229192	3.6e-09	overall oily fish intake		40	Metazoa_SRP	258562	PC20 (rs9536417 P= 3.80E-09), temperature of hot drinks (rs9568867 P= 7.90E-09)
13:55961883_GA_G	13	55961883	GA	G	0.733196	0.0228623	0.0023741	5.7e-22	overall oily fish intake		196	MIR5007	213201	overall lamb/mutton intake (13:55913870_ACTTGT_A P= 2.10E-12), PC21 (rs3120864 P= 3.00E-09), PC31 (rs1925069 P= 9.50E-17), PC31 (rs544577 P= 6.90E-11), PC7 (rs9537006 P= 6.80E-10), pieces of fresh fruit per day (13:55937825_GA_G P= 3.40E-09), tablespoons of cooked vegetables per day (rs3013340 P= 2.30E-08), tablespoons of raw vegetables per day (rs77797947 P= 6.00E-09)
rs2321149	13	58517668	T	C	0.70288	-0.016651	0.00230492	4.9e-13	overall cheese intake		97	TR_Pseudo	59048	bread type: white vs. any other (rs6561943 P= 6.80E-09), bread type: white vs. wholemeal/wholegrain + brown (rs6561943 P= 2.90E-08), bread type: wholemeal/wholegrain vs. any other (rs60083575 P= 3.40E-08), bread type: wholemeal/wholegrain vs. white + brown (rs60083575 P= 3.70E-09), overall oily fish intake (rs1334299 P= 2.20E-11), PC19 (rs67862727 P= 1.40E-10), PC1 (rs60083575 P= 1.00E-11), PC3 (…
rs9597868	13	59407295	G	C	0.246164	0.0247248	0.00340363	4e-13	PC8		4	DIAPH3	832425	overall oily fish intake (rs7336980 P= 4.20E-11), PC4 (rs9538080 P= 3.30E-08), tablespoons of cooked vegetables per day (13:59465110_GT_G P= 1.80E-08), tablespoons of raw vegetables per day (rs142801749 P= 1.00E-09), total drinks of alcohol per month (rs9597846 P= 5.80E-09)
rs9529024	13	66713569	A	T	0.369907	0.0146248	0.00219415	2.9e-11	slices of bread per week	yes	8	PCDH9	163396
rs1937522	13	68080817	A	G	0.528364	0.0147987	0.00209724	9.7e-13	total drinks of alcohol per month		43	PCDH9	276350	beer/cider glasses per month (rs9634936 P= 1.50E-09), PC4 (rs4448809 P= 1.80E-08), PC7 (rs1937524 P= 6.00E-09)
rs6420335	13	69556727	C	G	0.532347	0.0115349	0.00211396	4.2e-08	tablespoons of cooked vegetables per day	yes	37	LINC00550	97271
rs547424064	13	73342036	T	G	0.00524	-0.125146	0.0224963	1.7e-08	spread type: butter vs. never	yes	2	DIS3	0	spread type: butter + margarine vs. never (rs547424064 P= 2.60E-08)
rs71436660	13	77007487	A	G	0.186097	0.0130485	0.00231026	1.5e-08	PC32		199	KCTD12	446816
rs10693804	13	79858513	T	G	0.497078	-0.021383	0.00379824	1.7e-08	PC3		249	HH834010	13196
rs7999399	13	89233505	C	T	0.555373	-0.01181	0.00211072	1.8e-08	cups of tea per day		104	LINC00433	35742
rs7990019	13	92029598	G	C	0.711726	-0.0145319	0.00266149	5e-08	among current drinkers, drinks usually with meals: yes + it varies vs. no		1	GPC5	21336
rs72641050	13	93345170	A	C	0.246224	0.0237451	0.00441268	4.9e-08	PC3	yes	29	GPC5	0
rs9517948	13	100650708	C	T	0.451721	-0.0131224	0.00210918	3.1e-10	pieces of fresh fruit per day		40	ZIC2	11690	PC1 (rs9585326 P= 9.60E-09)
rs12855717	13	101252635	C	T	0.52601	0.0119744	0.00211653	1.4e-08	overall oily fish intake		53	TMTC4	3454
rs762247917	13	107868198	CAGA	C	0.42891	0.016652	0.00300554	3.1e-08	PC7	yes	6	FAM155A	0
13:112170273_GC_G	13	112170273	GC	G	0.675374	0.0299313	0.00504509	4.2e-09	PC1		33	TEX29	173680
rs9323534	14	20586432	C	T	0.433094	0.0132991	0.00212977	4.1e-10	tablespoons of raw vegetables per day	yes	26	OR4K17	0
rs34162196	14	22038125	C	T	0.101039	0.0348287	0.00346835	5.1e-24	pieces of fresh fruit per day		3	OR10G3	0	pieces of dried fruit per day (rs35260863 P= 6.40E-18)
rs12896620	14	25962515	C	T	0.72145	-0.0302164	0.0052365	6.1e-09	PC1		23	STXBP6	443345
14:29773840_TAAAC_T	14	29773840	TAAAC	T	0.591329	0.016033	0.00214453	6e-14	overall oily fish intake		12	MIR548AI	122276	coffee type: decaffeinated vs. any other (rs12323725 P= 1.50E-09), overall beef intake (rs1191468 P= 2.50E-08), overall cheese intake (14:30148931_CT_C P= 2.30E-08), overall non-oily fish intake (rs1951283 P= 4.60E-08), PC13 (rs6571317 P= 5.60E-10), PC1 (rs72673546 P= 6.80E-11), PC7 (rs7149126 P= 1.30E-11)
rs12885598	14	32071665	G	A	0.597079	-0.0131298	0.00213442	1.5e-09	pieces of fresh fruit per day		323	NUBPL	0
rs58809975	14	33987995	T	TC	0.63744	0.0121546	0.00216948	2e-08	frequency of adding salt to food	yes	12	NPAS3	0
14:36728632_GA_G	14	36728632	GA	G	0.043198	-0.0415483	0.007558	4e-08	PC9	yes	3	MBIP	39131
rs35760956	14	41134168	A	G	0.40408	0.0119293	0.00215666	2.7e-08	overall cheese intake		120	BX248273	289747	PC1 (rs1176799 P= 3.20E-08)
rs58734839	14	42179863	T	C	0.265875	0.0226792	0.00354161	9.1e-11	among current drinkers, drinks usually with meals: yes vs. no		42	LRFN5	0	among current drinkers, drinks usually with meals: yes, it varies, no (rs147925425 P= 1.60E-08), "among current drinkers, drinks usually with meals: yes + it varies vs. no (rs58734839 P= 1.90E-09)"
rs360180	14	47091395	T	G	0.611302	0.0132753	0.00207534	1.5e-10	never eat sugar vs. no sugar restrictions		135	RPL10L	28824	never eat sugar vs. no eggs, dairy, wheat, or sugar restrictions (rs360180 P= 1.60E-10), PC9 (rs61991052 P= 2.40E-08)
rs2274793	14	57283968	C	T	0.327486	0.0135923	0.00223765	1.5e-09	total drinks of alcohol per month	yes	9	OTX2-AS1	0	overall alcohol intake (rs17698314 P= 1.50E-08), PC11 (rs850646 P= 1.30E-08)
14:60847438_GAAGA_G	14	60847438	GAAGA	G	0.585201	0.0284537	0.00495343	5e-09	PC1		29	JB175233	53820
14:69663339_CTT_C	14	69663339	CTT	C	0.481571	-0.0134515	0.00234701	7.7e-09	bread type: white vs. wholemeal/wholegrain + brown		72	EXD2	0	bread type: white vs. any other (14:69663339_CTT_C P= 3.10E-08), coffee type: decaffeinated vs. any other (rs7140680 P= 2.70E-08), PC23 (rs71423314 P= 2.90E-08)
rs565888917	14	73690645	CA	C	0.684137	0.013422	0.00227938	4.5e-09	overall alcohol intake		26	PSEN1	247
rs10129747	14	77433198	A	G	0.53108	-0.0133533	0.00227598	4.2e-09	cereal type: muesli vs. any other	yes	7	IRF2BPL	57687
rs2370982	14	79890677	C	T	0.215257	-0.0216357	0.00256334	2.7e-17	pieces of fresh fruit per day		15	NRXN3	0	cups of tea per day (rs34940743 P= 4.90E-09), glasses of water per day (rs34940743 P= 3.60E-11), overall alcohol intake (rs2009367 P= 2.20E-08), PC1 (rs61519036 P= 4.10E-08), PC27 (rs12893596 P= 1.20E-08), PC7 (rs34940743 P= 5.50E-09)
rs8019011	14	83679208	T	C	0.388851	0.0135297	0.00248734	4.9e-08	PC13	yes	8	Mir_633	1221540
rs761759237	14	84922304	AAAAT	A	0.358577	0.0130638	0.00219049	2.1e-09	pieces of fresh fruit per day		40	Mir_548	729629	glasses of water per day (rs761759237 P= 2.40E-08)
rs2224510	14	85871221	G	A	0.483329	-0.0100362	0.00182892	3.6e-08	PC30		25	LINC00911	0
14:89379836_AG_A	14	89379836	AG	A	0.150288	0.0138434	0.0025395	4.6e-08	PC31	yes	10	TTC8	35502
rs28929474	14	94844947	C	T	0.019854	0.0523585	0.00808106	9.9e-11	beer/cider glasses per month		2	SERPI1	0	total drinks of alcohol per month (rs28929474 P= 1.70E-10)
rs10651861	14	97327098	T	TTG	0.061274	-0.0251546	0.00436727	1.3e-08	glasses of water per day	yes	34	VRK1	0
rs17095293	14	97837137	A	C	0.242882	0.0137844	0.00246437	1.7e-08	slices of bread per week	yes	39	BC038465	88069
rs1381274	14	98655131	C	T	0.463109	-0.0168571	0.00209435	5.8e-16	glasses of water per day		6	JX073282	48917	slices of bread per week (rs367700296 P= 1.60E-08)
rs2693687	14	99672917	C	T	0.39417	-0.0131315	0.00215432	9.4e-10	frequency of adding salt to food		4	BCL11B	0	glasses of water per day (rs11624408 P= 7.80E-09), tablespoons of cooked vegetables per day (rs10129582 P= 4.30E-08)
rs12896749	14	100279492	G	C	0.384718	0.0118127	0.00216417	4.8e-08	overall oily fish intake	yes	18	EML1	0
14:101370579_GC_G	14	101370579	GC	G	0.782327	0.0150249	0.00262367	1.2e-08	slices of bread per week	yes	59	MEG8	0
rs10132641	14	104338258	A	G	0.629248	0.0124787	0.00227172	4e-08	cereal type: biscuit cereal vs. any other		43	LINC00637	13873	PC35 (rs10129426 P= 4.60E-08)
rs56121689	14	105171482	G	A	0.239286	0.0258545	0.00445641	6.4e-09	PC3	yes	6	INF2	0
rs9745035	15	27029591	G	A	0.363665	0.0146575	0.00258775	1.7e-08	bread type: wholemeal/wholegrain vs. white + brown		15	GABRB3	0	PC1 (rs7497801 P= 4.00E-08)
rs482425	15	29585752	G	A	0.455394	0.00874158	0.00160054	4.3e-08	spread type: flora + benecol vs. any other	yes	27	FAM189A1	0
rs117799466	15	34659517	G	C	0.337772	-0.0135119	0.00228461	2.5e-09	overall alcohol intake		1	LPCAT4	123
rs956362	15	35927655	A	G	0.211656	-0.0340591	0.00578726	3.4e-09	PC1		6	DPH6-AS1	0	glasses of water per day (rs11636496 P= 2.40E-08), tablespoons of raw vegetables per day (rs956362 P= 4.10E-09)
rs11854924	15	41288239	G	C	0.302798	0.00638268	0.00114667	2.5e-08	alcohol drinker status: current + former vs. never		21	INO80	0	alcohol drinker status: current vs. never (rs11854924 P= 4.00E-08)
rs8042196	15	41844845	C	A	0.643943	-0.0123846	0.00224731	3.6e-08	slices of bread per week	yes	26	TYRO3	6374
rs141010627	15	44105706	CT	C	0.720641	0.0146248	0.0025438	5.4e-09	overall alcohol intake		43	MFAP1	0
rs11852327	15	47926800	C	T	0.260441	-0.0478419	0.00534279	2.5e-19	PC1		8	SEMA6D	0	bread type: white vs. any other (rs869731 P= 3.10E-11), bread type: white vs. wholemeal/wholegrain + brown (rs773364890 P= 1.60E-11), bread type: wholemeal/wholegrain vs. any other (rs281219 P= 1.60E-09), bread type: wholemeal/wholegrain vs. white + brown (rs281219 P= 1.80E-11), cereal type: cornflakes/frosties vs. any other (rs59213061 P= 4.20E-09), glasses of water per day (rs4603502 P= 3.10E-1…
rs4423366	15	49343990	C	T	0.703454	-0.0221828	0.00382766	6.8e-09	PC4		53	SECISBP2L	5231	total drinks of alcohol per month (rs4284578 P= 1.60E-08)
rs568305282	15	50993604	G	GA	0.359278	0.014918	0.0022285	2.7e-11	glasses of water per day		129	SPPL2A	6132
rs62023486	15	53070589	A	G	0.109873	0.0412425	0.00750872	4.9e-08	PC1	yes	21	ONECUT1	0
rs2899548	15	54938261	C	T	0.885672	0.0181775	0.00327743	1.8e-08	frequency of adding salt to food	yes	42	UNC13C	17456
15:57419182_CT_C	15	57419182	CT	C	0.531986	0.0142787	0.00221831	9e-11	PC19		111	TCF12	0	frequency of adding salt to food (rs4601984 P= 1.20E-08), milk type: any milk vs. never (rs72731943 P= 4.00E-08), milk type: dairy-based milk vs. never (rs72731943 P= 3.60E-08), milk type: semi-skimmed vs. never (rs72731943 P= 1.80E-08)
rs34231193	15	59154880	T	C	0.063671	-0.0202016	0.00365494	3.1e-08	PC33	yes	32	unknown	783
rs12591786	15	60902512	C	T	0.15847	0.0190319	0.00291158	5.8e-11	cups of tea per day		1	RORA	0
rs28376010	15	68063739	G	T	0.212547	-0.0156703	0.00257946	1.1e-09	overall cheese intake		85	MAP2K5	0
rs78982400	15	73099539	C	T	0.603339	0.0171545	0.0029921	1e-08	PC8		24	ADPGK-AS1	9000
rs2472297	15	75027880	C	T	0.263894	-0.0685684	0.00238049	1.5e-182	cups of coffee per day		1	CYP1A1	10004	bowls of cereal per week (rs2472297 P= 6.80E-18), coffee type: decaffeinated vs. any other (rs2472297 P= 4.40E-20), cups of tea per day (rs2472297 P= 1.40E-104), glasses of water per day (rs2472297 P= 2.60E-80), PC11 (rs2472297 P= 1.90E-33), PC12 (rs2472297 P= 8.70E-13), PC19 (rs2472297 P= 5.50E-52), PC20 (rs2472297 P= 2.70E-64), PC21 (rs2472297 P= 2.20E-29), PC23 (rs2472297 P= 3.60E-20), PC24 (r…
15:75545862_TA_T	15	75545862	TA	T	0.255822	-0.0309155	0.00251336	9.4e-35	cups of coffee per day		1	GOLGA6C	5036	cups of tea per day (rs111661818 P= 2.50E-19), glasses of water per day (rs71440255 P= 5.60E-13), PC11 (rs71440255 P= 1.40E-09), PC19 (15:75545862_TA_T P= 7.60E-13), PC20 (15:75545862_TA_T P= 4.00E-12), PC23 (rs71440255 P= 4.40E-08), PC35 (15:75545862_TA_T P= 9.70E-09), PC43 (rs111661818 P= 5.40E-22), PC45 (rs111661818 P= 1.70E-10), temperature of hot drinks (15:75545862_TA_T P= 8.10E-10)
rs112252316	15	76089052	C	G	0.059385	-0.0382196	0.00459241	1.4e-16	cups of coffee per day		1	DQ587887	4132	bread type: white vs. wholemeal/wholegrain + brown (rs72734517 P= 4.90E-08), PC43 (rs78911138 P= 9.00E-09), total drinks of alcohol per month (rs56311307 P= 8.80E-10)
rs143618772	15	76816448	T	TA	0.056911	-0.0298633	0.00455711	8e-11	total drinks of alcohol per month		20	SCAPER	0	cups of coffee per day (rs1875883 P= 2.20E-08), overall alcohol intake (rs143618772 P= 1.00E-09)
rs62007820	15	78060786	G	A	0.290604	-0.0192374	0.00345681	1.6e-08	among current drinkers, drinks usually with meals: yes vs. no		18	LINGO1	72312	cups of coffee per day (rs2667773 P= 3.60E-08), total drinks of alcohol per month (rs145756264 P= 3.90E-08)
rs1051730	15	78894339	G	A	0.331078	0.0131349	0.00223983	4.8e-09	overall poultry intake		39	CHR3	0	PC9 (rs7168391 P= 2.60E-08)
rs58396076	15	83661795	G	T	0.211736	0.0200851	0.00357533	2e-08	PC8		79	C15orf40	0	glasses of water per day (rs783533 P= 4.40E-08)
rs12593149	15	86868108	G	A	0.436715	-0.0123029	0.00212309	1.2e-08	total drinks of alcohol per month	yes	25	AGBL1	0
rs2594340	15	87507036	G	A	0.615372	-0.00928932	0.00166307	2.3e-08	PC40	yes	119	AGBL1	0
rs8027450	15	91418394	C	T	0.323288	0.0160839	0.00257253	4.1e-10	PC13		18	FURIN	0	cups of coffee per day (rs6227 P= 1.40E-09), frequency of adding salt to food (15:91439417_CAAAAACA_C P= 1.50E-09)
rs4146837	15	93446869	C	T	0.4559	-0.0129274	0.00213719	1.8e-09	overall pork intake		7	CHD2	0	overall processed meat intake (rs144400758 P= 5.80E-09), PC3 (rs1439621 P= 1.60E-08)
rs1437761	15	97010698	T	C	0.249329	0.0153458	0.00244084	4.2e-10	tablespoons of raw vegetables per day		2	NR2F2	127207	overall lamb/mutton intake (rs28533070 P= 2.00E-08)
rs2654639	15	101023554	G	C	0.886187	0.0222204	0.00398111	2.4e-08	PC12	yes	16	CERS3	0
rs61734410	16	1252369	C	T	0.254143	-0.0168278	0.00281732	2.1e-09	PC13		1	CAC1H	0	beer/cider glasses per month (rs11865474 P= 3.50E-08), overall cheese intake (rs61734410 P= 2.50E-08), PC16 (rs7197416 P= 1.20E-08)
rs12325187	16	3364997	C	G	0.261643	0.0141191	0.00239297	3.5e-09	cups of tea per day	yes	34	ZNF75A	0
rs7204652	16	5675613	T	C	0.195907	-0.0165861	0.00266595	5.6e-10	overall lamb/mutton intake		27	BC108660	26474
rs7187508	16	6533549	C	A	0.573759	-0.0135345	0.00212568	1.6e-10	glasses of water per day		14	RBFOX1	0
rs1857952	16	7654531	A	C	0.545214	-0.0315839	0.00473981	2.7e-11	PC1		3	RBFOX1	0	beer/cider glasses per month (rs4786992 P= 3.20E-09), bread type: white vs. any other (rs9922390 P= 1.60E-08), bread type: white vs. wholemeal/wholegrain + brown (rs9922390 P= 1.50E-08), bread type: wholemeal/wholegrain vs. any other (rs3785229 P= 7.80E-09), bread type: wholemeal/wholegrain vs. white + brown (rs11641267 P= 6.10E-10), frequency of adding salt to food (rs73544827 P= 2.90E-08), over…
rs11646721	16	9570367	C	T	0.075515	0.0250204	0.00399803	3e-10	total drinks of alcohol per month		4	5S_rR	87879	red wine glasses per month (rs11646721 P= 5.00E-08)
rs11864886	16	13751825	A	G	0.225061	-0.0175254	0.00250815	2.5e-12	total drinks of alcohol per month		15	JA611291	70120	overall alcohol intake (rs369028384 P= 1.10E-09), PC10 (rs35899517 P= 1.60E-08), PC19 (rs16962406 P= 1.30E-08)
rs72789541	16	15127534	T	A	0.295542	0.0133272	0.00229626	5.2e-09	pieces of fresh fruit per day		28	PDXDC1	0
16:19269275_GT_G	16	19269275	GT	G	0.61742	0.0140622	0.00217684	8.1e-11	glasses of water per day		26	SYT17	0	pieces of fresh fruit per day (rs8045829 P= 1.00E-09)
16:19994176_CT_C	16	19994176	CT	C	0.284128	-0.0175424	0.00233715	4e-14	overall alcohol intake		56	GPR139	48866	total drinks of alcohol per month (rs57363664 P= 1.90E-08)
rs78621285	16	22903022	A	T	0.088624	0.0196049	0.00367079	4.5e-08	overall alcohol intake	yes	4	HS3ST2	0
rs3826261	16	23877175	G	A	0.565803	-0.0120688	0.00172627	2.7e-12	PC36	yes	27	PRKCB	0
rs12708665	16	24728227	A	G	0.715354	0.0110154	0.00165354	3.1e-11	PC43		6	TNRC6A	12821	cups of tea per day (rs62027754 P= 4.10E-08), frequency of adding salt to food (rs2547033 P= 1.10E-08), PC3 (rs274106 P= 5.70E-09), PC40 (rs12930481 P= 1.00E-08), total drinks of alcohol per month (rs72768626 P= 1.30E-09)
rs151180	16	28487213	G	T	0.431432	0.0439581	0.00389402	1.9e-29	PC3		22	CLN3, NPIPL1	0	cereal type: muesli vs. any other (rs4788077 P= 1.50E-11), coffee type: decaffeinated vs. any other (rs2726036 P= 5.00E-15), coffee type: decaffeinated vs. any other (rs62036658 P= 1.20E-14), frequency of adding salt to food (16:28502409_GATAAA_G P= 4.50E-09), glasses of water per day (rs145494783 P= 2.40E-08), overall alcohol intake (rs542594336 P= 2.50E-28), overall cheese intake (rs189278832 P…
rs6565300	16	28993049	A	C	0.696986	-0.0312859	0.0041377	3.6e-14	PC3		25	NPIPL1, SPNS1	0
rs776868747	16	30098194	GAT	G	0.291639	0.0227284	0.00257802	2e-18	overall alcohol intake		2	BOLA2, TBX6	0	glasses of water per day (rs2289292 P= 1.70E-10), "never eat sugar vs. no eggs, dairy, wheat, or sugar restrictions (rs28529403 P= 1.60E-09)", never eat sugar vs. no sugar restrictions (rs28529403 P= 1.10E-09), PC3 (rs536906899 P= 2.80E-08), PC4 (rs113443718 P= 1.60E-08), PC7 (rs35105141 P= 5.50E-09), pieces of fresh fruit per day (rs12933575 P= 2.50E-10), total drinks of alcohol per month (rs113…
rs368728198	16	30760364	G	C	0.487201	-0.0149013	0.00218821	1.2e-11	overall alcohol intake		11	PHKG2	0	PC16 (rs377298894 P= 1.70E-08), slices of bread per week (rs8050588 P= 3.50E-09), tablespoons of raw vegetables per day (rs7187143 P= 4.70E-08), total drinks of alcohol per month (rs71374020 P= 2.80E-09)
rs62031999	16	49053971	A	G	0.194671	-0.0340554	0.00596736	1.4e-08	PC1		29	CBLN1	257857
16:50226143_CA_C	16	50226143	CA	C	0.772823	-0.0162501	0.00262365	5.7e-10	PC19	yes	15	PAPD5	0	bread type: white vs. any other (16:50217432_CT_C P= 8.10E-09), bread type: white vs. wholemeal/wholegrain + brown (16:50217432_CT_C P= 3.80E-09)
rs11389138	16	51492655	A	AG	0.624989	-0.0194526	0.00231389	2.9e-17	overall oily fish intake		1	7SK	212491	frequency of adding salt to food (rs1965024 P= 3.70E-08), PC1 (rs56210058 P= 4.40E-08)
rs1421085	16	53800954	T	C	0.403125	-0.065911	0.00476876	2.3e-43	PC1		6	FTO	0	beer/cider glasses per month (rs56094641 P= 3.40E-25), bread type: white vs. any other (rs1421085 P= 5.20E-16), bread type: white vs. wholemeal/wholegrain + brown (rs1421085 P= 7.40E-16), bread type: wholemeal/wholegrain vs. any other (rs1421085 P= 2.50E-20), bread type: wholemeal/wholegrain vs. white + brown (rs1421085 P= 1.80E-23), cereal type: oat cereal vs. any other (rs55872725 P= 9.50E-15),…
rs111784349	16	58684225	G	A	0.221809	-0.0142369	0.00254519	2.4e-08	overall oily fish intake	yes	38	SLC38A7	16072
16:62073805_CA_C	16	62073805	CA	C	0.429052	-0.0133108	0.00232131	8.8e-09	red wine glasses per month		44	CDH8	3067	total drinks of alcohol per month (16:62073805_CA_C P= 1.60E-08)
rs199602679	16	63031361	G	GT	0.215949	-0.0148293	0.002628	1.7e-08	cups of tea per day	yes	67	CDH8	960623
rs201533740	16	64606811	CA	C	0.601012	0.0128135	0.00213615	1.7e-09	pieces of fresh fruit per day		31	CDH11	373871	glasses of water per day (rs2917704 P= 8.00E-09), PC1 (rs1013221 P= 3.20E-08), PC3 (rs772063541 P= 3.00E-08)
rs544064151	16	68603039	C	CTTTT	0.618451	-0.0117326	0.00217002	4.9e-08	frequency of adding salt to food		54	ZFP90	0
rs113441031	16	69763280	C	T	0.170198	0.0189582	0.00278664	1e-11	overall alcohol intake		33	NQO1	2748	PC8 (rs11075743 P= 3.20E-09), total drinks of alcohol per month (rs113441031 P= 1.20E-10)
rs8056750	16	70927078	C	T	0.359863	-0.0140255	0.00225709	5.8e-10	cups of coffee per day		1	HYDIN	0	PC8 (rs3931036 P= 3.30E-08)
rs72787062	16	72105844	G	A	0.162523	-0.0187252	0.00282729	2.9e-11	overall alcohol intake		16	HPR, TXNL4B	0	bowls of cereal per week (rs5467 P= 4.70E-08), overall cheese intake (rs112439757 P= 3.70E-08), PC3 (rs7185027 P= 2.40E-10), PC7 (rs11643192 P= 9.90E-09), pieces of fresh fruit per day (rs9932707 P= 3.30E-09), spread type: butter vs. any other (rs12445401 P= 4.60E-08), total drinks of alcohol per month (rs11648570 P= 9.50E-09)
rs201714457	16	72671891	A	AG	0.07196	0.0344995	0.00548921	3.4e-10	spread type: butter and margarine spreads vs. oil-based spreads		10	AK021563	27176	overall alcohol intake (rs72803180 P= 1.10E-09), pieces of fresh fruit per day (rs17359991 P= 2.90E-09), spread type: butter and butter-like spreads vs. oil-based spreads (rs201714457 P= 3.80E-08)
rs862227	16	73602926	A	G	0.459406	0.0177785	0.00209504	1.4e-17	pieces of fresh fruit per day		3	TR_Lys	90639	beer/cider glasses per month (rs4888010 P= 4.20E-11), bowls of cereal per week (rs1104608 P= 4.80E-09), overall alcohol intake (rs1104608 P= 1.50E-08), total drinks of alcohol per month (rs1104608 P= 2.10E-09)
rs3964074	16	74166991	T	C	0.547463	0.0133517	0.00212175	2.8e-10	overall pork intake		7	BC043527	59299	overall lamb/mutton intake (rs3964074 P= 1.40E-08)
rs12932761	16	81887820	C	T	0.107323	0.00658761	0.0012016	4.2e-08	PC54	yes	6	PLCG2	0
rs35335449	16	82433772	A	G	0.248552	-0.0221388	0.00379598	5.7e-09	PC5		28	7SK	207378	coffee type: decaffeinated vs. any other (rs8058967 P= 4.40E-08), PC1 (rs35203607 P= 1.30E-08)
rs11859365	16	83683945	A	C	0.253841	-0.0240106	0.0024185	2.6e-23	overall oily fish intake		2	CDH13	0	PC40 (rs8061113 P= 1.20E-08)
rs9673342	16	89686247	T	C	0.775899	0.0143551	0.0025613	1.8e-08	slices of bread per week		14	DPEP1	0
rs898751	17	2291863	C	T	0.491841	0.01818	0.00230923	3.4e-15	among current drinkers, drinks usually with meals: yes + it varies vs. no		2	MNT	0	among current drinkers, drinks usually with meals: yes, it varies, no (rs898751 P= 1.60E-10), "among current drinkers, drinks usually with meals: yes vs. no (rs898751 P= 4.20E-14)", bread type: white vs. any other (rs898751 P= 6.00E-11), bread type: white vs. wholemeal/wholegrain + brown (rs898751 P= 1.80E-10), bread type: wholemeal/wholegrain vs. white + brown (rs898751 P= 1.20E-08), milk type: …
rs11078696	17	7459299	G	T	0.804244	-0.0195712	0.00275683	1.6e-12	total drinks of alcohol per month		6	TNFSF12-TNFSF13, TNFSF12	0	glasses of water per day (rs34914463 P= 1.40E-08), overall alcohol intake (rs60815182 P= 1.50E-09)
rs12938531	17	8125541	A	G	0.504317	-0.0118827	0.00202548	4.4e-09	never eat sugar vs. no sugar restrictions		8	LINC00324	0	never eat sugar vs. no eggs, dairy, wheat, or sugar restrictions (rs61601848 P= 5.30E-09)
rs62062058	17	11197508	T	C	0.213043	-0.0141561	0.00258481	4e-08	overall pork intake		16	SHISA6	0
rs77529617	17	16502271	C	T	0.118795	0.0182155	0.00325989	1.8e-08	overall lamb/mutton intake	yes	47	ZNF624	21776
rs4925114	17	17711270	A	G	0.654648	-0.0141622	0.00221785	2e-10	cups of coffee per day		127	RAI1	0	temperature of hot drinks (17:17714850_TG_T P= 1.40E-08)
rs113153930	17	19861142	A	ACTCCAGATATCC	0.391602	0.0266667	0.00483147	3.3e-08	PC1		94	AKAP10	0
rs8074623	17	26888725	G	A	0.084895	0.0251975	0.00459823	3.8e-08	PC11		51	PIGS	0
rs8614	17	27588806	C	A	0.182244	0.015212	0.0027053	2.6e-08	overall alcohol intake		4	NUFIP2	0
rs11650214	17	29527117	G	A	0.137866	0.0178743	0.00305521	4.1e-09	overall oily fish intake		9	NF1	0	overall alcohol intake (rs61296342 P= 1.20E-08), total drinks of alcohol per month (rs2525570 P= 1.60E-08)
17:31624974_CT_C	17	31624974	CT	C	0.482754	0.0285191	0.00480348	2.4e-09	PC1	yes	16	ASIC2	0
rs35716147	17	36132131	T	C	0.092773	-0.0201327	0.00362529	2.9e-08	overall processed meat intake	yes	5	HNF1B	27036
rs6963	17	40731597	T	A	0.28512	-0.0215812	0.00327231	3.4e-11	PC7		43	FAM134C	0	overall alcohol intake (rs12945575 P= 4.50E-08), overall cheese intake (rs34855406 P= 2.30E-08), PC20 (rs3760385 P= 2.70E-08)
rs9635715	17	42517354	T	C	0.44963	-0.0119094	0.00210988	1.6e-08	pieces of fresh fruit per day		20	GPATCH8	0	overall cheese intake (rs76542969 P= 4.30E-08)
rs578102530	17	44364335	G	A	0.187298	0.0281357	0.00285305	7.8e-23	total drinks of alcohol per month		1516	ARL17A	0	bowls of cereal per week (17:44617964_TA_T P= 9.50E-10), cereal type: cornflakes/frosties vs. any other (17:44347931_TTAACTCAGGCA_T P= 3.70E-11), cereal type: cornflakes/frosties vs. any other (rs199512 P= 2.10E-08), champagne/white wine glasses per month (rs111404933 P= 4.20E-14), champagne/white wine glasses per month (rs62062288 P= 3.60E-16), glasses of water per day (rs113173628 P= 6.30E-12),…
rs199499	17	44865498	C	T	0.205919	0.0234269	0.00275792	1.5e-17	total drinks of alcohol per month		19	WNT3	0	PC21 (rs199499 P= 4.80E-09)
rs35841265	17	46150144	C	CA	0.243058	0.015647	0.00245842	1.6e-10	cups of coffee per day		30	CBX1	0	PC20 (rs5820693 P= 7.80E-09), temperature of hot drinks (rs4451990 P= 2.30E-08)
rs148312451	17	47000701	A	T	0.483644	-0.0133556	0.00209453	1.8e-10	never eat sugar vs. no sugar restrictions		119	UBE2Z	0	never eat sugar vs. no eggs, dairy, wheat, or sugar restrictions (rs148312451 P= 5.90E-10), total drinks of alcohol per month (rs11079849 P= 1.80E-08)
rs62084586	17	56419228	T	C	0.166638	-0.0170314	0.00284608	2e-09	pieces of dried fruit per day		88	BZRAP1-AS1	0
17:60011813_CA_C	17	60011813	CA	C	0.173444	-0.0295869	0.0052495	1.8e-08	PC3	yes	94	INTS2	6437
rs7921	17	62006259	G	A	0.258507	-0.0153403	0.00240923	2.1e-10	overall cheese intake		13	CD79B	0	pieces of fresh fruit per day (rs721575 P= 2.50E-08)
rs7502307	17	65989961	C	G	0.197834	-0.0148724	0.00264103	2.1e-08	cups of coffee per day		208	C17orf58	197
rs35572189	17	79419025	G	A	0.362701	-0.0135756	0.00218515	3.6e-10	total drinks of alcohol per month		14	BAHCC1	0
rs9959497	18	1851688	G	A	0.156029	0.028065	0.0029038	6.3e-22	bowls of cereal per week		32	LINC00470	444508	overall oily fish intake (rs1371272 P= 4.70E-09), PC18 (rs8097672 P= 2.20E-14), PC26 (rs313027 P= 3.50E-09), PC6 (rs56079333 P= 3.00E-10), tablespoons of raw vegetables per day (rs1371274 P= 1.70E-08)
rs11660658	18	6410213	T	C	0.299773	-0.0161364	0.00230382	2.9e-12	bowls of cereal per week	yes	7	L3MBTL4	0
rs303753	18	21074922	G	A	0.346456	-0.0276422	0.00312968	1e-18	PC7		24	C18orf8	8511	bread type: wholemeal/wholegrain vs. any other (rs1788823 P= 6.70E-09), bread type: wholemeal/wholegrain vs. white + brown (rs1788823 P= 4.90E-10), cereal type: cornflakes/frosties vs. any other (rs1788821 P= 2.50E-09), coffee type: decaffeinated vs. any other (rs1788760 P= 6.20E-12), milk type: soy milk vs. any other (rs8083301 P= 6.80E-09), "never eat sugar vs. no eggs, dairy, wheat, or sugar r…
rs12953563	18	22716990	C	T	0.419804	-0.0317616	0.00475137	2.3e-11	PC1		58	ZNF521	0	bread type: white vs. any other (rs4528662 P= 9.80E-09), bread type: white vs. wholemeal/wholegrain + brown (rs4528662 P= 2.40E-08), bread type: wholemeal/wholegrain vs. white + brown (rs4337377 P= 1.00E-08), frequency of adding salt to food (rs201666377 P= 1.20E-09), glasses of water per day (rs4459628 P= 2.50E-09)
rs8095324	18	24131659	A	G	0.404635	0.0125095	0.00213686	2.5e-09	pieces of fresh fruit per day		2	KCTD1	0	bread type: white vs. any other (rs1111208 P= 2.70E-09), bread type: white vs. wholemeal/wholegrain + brown (rs1111207 P= 4.00E-09), PC12 (rs4800742 P= 1.10E-08), PC31 (rs8095324 P= 1.40E-08)
rs9957088	18	28509237	C	T	0.253616	0.0138219	0.00240686	1.1e-08	glasses of water per day	yes	36	DSC3	60814
rs79312741	18	31610895	T	TA	0.638187	0.0118309	0.00218746	3.6e-08	cups of tea per day	yes	45	NOL4	0
rs8090842	18	34429127	G	C	0.198972	0.0154462	0.00263477	5.5e-09	overall processed meat intake		245	KIAA1328	0
rs12969294	18	35186122	A	G	0.66105	-0.0336846	0.00495534	5.3e-12	PC1		21	CELF4	40123	among current drinkers, drinks usually with meals: yes, it varies, no (rs7242923 P= 5.00E-09), "among current drinkers, drinks usually with meals: yes vs. no (rs7242923 P= 1.30E-09)", coffee type: decaffeinated vs. any other (rs890546 P= 2.20E-08)
rs2852348	18	37189171	A	G	0.458972	0.0137974	0.00210334	4.1e-11	frequency of adding salt to food		13	LINC00669	0	bread type: wholemeal/wholegrain vs. any other (rs549148024 P= 2.90E-08), bread type: wholemeal/wholegrain vs. white + brown (rs72900104 P= 6.60E-09), PC1 (rs72900104 P= 1.30E-09), PC30 (rs2848791 P= 2.10E-09)
rs4569374	18	40148881	T	C	0.626901	0.0118817	0.00217397	3.9e-08	temperature of hot drinks		13	LINC00907	0
rs749887256	18	40701257	CTAATTA	C	0.36935	-0.0149351	0.00221792	1.7e-11	PC20		93	RIT2	5601	cups of coffee per day (rs630194 P= 9.80E-09), overall alcohol intake (rs9646538 P= 5.40E-09), PC14 (rs4890445 P= 4.60E-08), slices of bread per week (rs555267 P= 1.30E-09), spread type: all spreads vs. never (18:40730040_GA_G P= 8.40E-10), spread type: any oil based spread vs. never (18:40730040_GA_G P= 6.20E-09), spread type: butter + margarine vs. never (18:40730040_GA_G P= 3.50E-09), spread t…
rs10163879	18	44820274	G	A	0.579713	-0.0179807	0.00213579	4.1e-17	pieces of fresh fruit per day		31	BC040860	0	overall cheese intake (rs11082575 P= 4.60E-09), PC17 (rs376696088 P= 4.10E-09), PC28 (rs1560900 P= 1.70E-09), temperature of hot drinks (rs572876715 P= 1.50E-13)
rs142466329	18	50741728	G	GA	0.427833	0.0147867	0.00229495	1e-10	champagne/white wine glasses per month		39	DCC	0	overall alcohol intake (rs62100779 P= 1.30E-09), PC1 (rs12968428 P= 2.30E-09)
rs60874662	18	52344859	T	TA	0.528776	0.0141568	0.00231882	1.2e-09	glasses of water per day		2	DYP	78136	cups of tea per day (rs62092408 P= 2.10E-08)
rs1788030	18	53045198	C	T	0.458902	0.0150956	0.00211953	1.5e-12	total drinks of alcohol per month		6	TCF4	0	overall alcohol intake (rs1788030 P= 3.90E-11), overall beef intake (rs28758902 P= 3.00E-08), overall oily fish intake (rs34783767 P= 1.70E-10), PC23 (rs62091167 P= 3.20E-09), PC4 (rs1011392 P= 2.40E-09), slices of bread per week (rs62091167 P= 1.10E-08), temperature of hot drinks (rs17513240 P= 3.20E-09)
rs17782313	18	57851097	T	C	0.233018	-0.0593466	0.00553276	8e-27	PC1		19	U6	165135	bread type: white vs. any other (rs71336393 P= 6.80E-12), bread type: white vs. wholemeal/wholegrain + brown (rs71336393 P= 1.60E-12), bread type: wholemeal/wholegrain vs. any other (rs66922415 P= 2.00E-10), bread type: wholemeal/wholegrain vs. white + brown (rs66922415 P= 7.70E-11), cups of coffee per day (rs371326986 P= 1.70E-23), "milk type: skimmed, semi-skimmed, full cream (QT) (rs35614134 P…
rs62098445	18	58819108	C	A	0.318529	0.0169758	0.00226302	3.9e-14	frequency of adding salt to food		48	CDH20	181879	overall oily fish intake (rs242641 P= 7.30E-09), PC18 (rs242643 P= 1.10E-09), PC28 (rs73004239 P= 3.60E-08)
rs12172847	18	60223017	G	A	0.322313	-0.0131764	0.00225589	5e-09	pieces of dried fruit per day	yes	15	ZCCHC2	0
rs57631352	19	4338173	A	G	0.29724	0.0137484	0.00229623	2e-09	cups of tea per day		9	STAP2	0
rs8106503	19	11196886	T	C	0.11725	0.0199638	0.00239151	6.8e-17	spread type: flora + benecol vs. any other		10	LDLR	3151	PC17 (19:11196651_AT_A P= 2.80E-08), pieces of fresh fruit per day (rs12986222 P= 1.40E-09)
rs10410950	19	13128861	G	A	0.050023	0.0260306	0.00480052	3.3e-08	frequency of adding salt to food		54	NFIX	0
19:18838058_TCAAA_T	19	18838058	TCAAA	T	0.099616	-0.0260474	0.0035592	2.4e-13	bowls of cereal per week		7	CRTC1	0	cups of coffee per day (rs75347775 P= 1.40E-09), overall oily fish intake (rs113230003 P= 5.60E-10), PC19 (rs12981122 P= 6.20E-09), PC1 (rs7253058 P= 4.50E-08), pieces of dried fruit per day (19:18836339_GT_G P= 1.40E-08)
19:19404387_CA_C	19	19404387	CA	C	0.337114	-0.0151695	0.00222516	1.1e-11	cups of tea per day		125	SUGP1	0	PC7 (rs544123450 P= 4.30E-09), spread type: flora + benecol vs. any other (rs200210321 P= 6.50E-11)
rs11375063	19	31202969	G	GA	0.805288	0.017231	0.00269661	1.9e-10	bowls of cereal per week		6	AK091070, ZNF536	154005
rs11084734	19	33925588	C	T	0.305394	0.0142303	0.00229221	3.9e-10	bowls of cereal per week		22	PEPD	0
rs4452068	19	37372964	A	T	0.673969	-0.0145783	0.00230072	2.5e-10	PC20		15	ZNF345	0	overall oily fish intake (rs144696853 P= 3.10E-08)
rs56113850	19	41353107	T	C	0.577798	-0.0186901	0.00212407	8.2e-19	cups of coffee per day		1	CYP2A6	0	PC20 (rs56113850 P= 4.50E-11), PC43 (rs35755165 P= 2.10E-13)
rs7250108	19	42524139	G	T	0.115519	-0.0394361	0.0061025	8.9e-11	PC3		77	GRIK5	0	bowls of cereal per week (rs78816499 P= 4.70E-10)
rs7412	19	45412079	C	T	0.080308	0.0379694	0.00282857	6.1e-41	spread type: flora + benecol vs. any other		1	APOE	0	bowls of cereal per week (rs429358 P= 7.30E-20), bread type: white vs. any other (rs429358 P= 3.20E-10), bread type: white vs. wholemeal/wholegrain + brown (rs429358 P= 2.10E-10), cereal type: cornflakes/frosties vs. any other (rs429358 P= 4.90E-08), glasses of water per day (rs157592 P= 1.50E-09), milk type: full cream vs. never (rs1065853 P= 4.00E-08), "milk type: skimmed, semi-skimmed, full cr…
rs1800437	19	46181392	G	C	0.193991	0.0195368	0.00233934	6.2e-17	PC29		5	GIPR	0	PC31 (rs10423928 P= 1.40E-09), pieces of fresh fruit per day (rs2302593 P= 3.20E-15)
rs117334534	19	46904914	G	A	0.039633	-0.0316283	0.00560747	2e-08	PC19	yes	3	CCDC8	8671
rs3810291	19	47569003	G	A	0.675933	-0.013878	0.00224057	3.6e-10	cups of coffee per day		7	ZC3H4	0	pieces of fresh fruit per day (rs10407367 P= 4.60E-08), spread type: all spreads vs. never (rs1532127 P= 2.30E-08), spread type: butter + margarine vs. never (rs1532127 P= 1.30E-08), spread type: butter vs. never (rs1532127 P= 6.40E-10)
rs838133	19	49259529	A	G	0.54892	0.0240289	0.0021731	9.4e-29	bowls of cereal per week		1	FGF21	0	never eat sugar vs. no eggs, dairy, wheat, or sugar restrictions (rs1698114 P= 1.10E-11), never eat sugar vs. no sugar restrictions (rs838133 P= 6.30E-12), overall alcohol intake (rs838145 P= 1.30E-15), overall lamb/mutton intake (rs1698114 P= 6.80E-09), overall non-oily fish intake (rs838133 P= 2.00E-22), overall oily fish intake (rs4002471 P= 2.40E-22), overall pork intake (rs838133 P= 6.70E-09…
rs771520802	19	52541042	T	TAA	0.167183	0.0189196	0.00326912	8.5e-09	spread type: butter vs. any other		71	ZNF432	0
rs192436652	19	54960747	C	T	0.02737	0.0789351	0.0143737	2.3e-08	PC1		21	LENG8	0
rs112203261	20	1895621	C	A	0.371016	-0.0151421	0.00219519	5.2e-12	temperature of hot drinks		65	SIRPA	0	PC3 (rs116321632 P= 4.30E-09)
rs2422853	20	3110912	T	C	0.613502	-0.0264848	0.00485121	3.8e-08	PC1		27	UBOX5-AS1, UBOX5	0
rs6033239	20	11845930	G	T	0.363	0.0128219	0.00218202	7.1e-09	cups of tea per day	yes	44	BTBD3	25546
rs6033437	20	12495731	C	A	0.256127	-0.0148663	0.00243718	1.1e-09	overall oily fish intake	yes	6	SPTLC3	493895
rs6074776	20	14697914	C	T	0.515139	0.013046	0.00212365	8.2e-10	glasses of water per day		34	MACROD2	0	PC19 (rs35303977 P= 6.90E-09)
rs1018523	20	18653084	T	G	0.414659	-0.0207407	0.00353823	3.2e-09	PC4	yes	52	DTD1	0	total drinks of alcohol per month (rs6136465 P= 9.80E-09)
rs76182812	20	23173057	C	T	0.018088	0.0514551	0.00928794	4.3e-08	spread type: butter vs. any other	yes	2	AX747171	2116
rs4815364	20	25035711	G	A	0.606085	0.0214047	0.00358239	1.5e-09	PC4		13	ACSS1	0	among current drinkers, drinks usually with meals: yes, it varies, no (rs35525253 P= 2.20E-08), total drinks of alcohol per month (rs4815364 P= 6.70E-09)
rs1883730	20	31337487	T	A	0.410865	0.0118993	0.00214511	3e-08	overall oily fish intake		95	COMMD7	5674
rs374704114	20	33283406	CAAAAAAAAAAAAAA	C	0.3327	-0.0158298	0.00248992	2e-10	tablespoons of cooked vegetables per day		1	TP53INP2	8741	overall oily fish intake (rs752288076 P= 4.30E-08), PC12 (rs6088741 P= 4.00E-08), PC1 (rs34433793 P= 3.80E-09)
rs224415	20	34135629	G	A	0.224304	-0.0180132	0.0025136	1.5e-12	glasses of water per day		33	ERGIC3	0	bread type: white vs. any other (rs56054421 P= 1.20E-08), bread type: white vs. wholemeal/wholegrain + brown (rs56054421 P= 1.20E-08)
rs1291145	20	35528475	T	C	0.686231	0.0184421	0.00227326	3.8e-16	overall cheese intake		10	SAMHD1	0	overall alcohol intake (20:35538083_CAAAAAAAAAAA_C P= 2.30E-11), PC18 (20:35568001_AAAAG_A P= 1.40E-10), PC29 (20:35568001_AAAAG_A P= 3.50E-08)
rs6071758	20	38278420	A	G	0.579647	0.0129117	0.00212667	1.1e-09	glasses of water per day	yes	46	Mir_584	378121
rs34423638	20	40025314	A	G	0.223114	-0.0140366	0.00254242	3.4e-08	overall cheese intake		15	CHD6	5855
rs56946934	20	41239576	C	T	0.349558	0.0218201	0.00399462	4.1e-08	PC3	yes	83	PTPRT	0
rs11482536	20	41933459	G	GA	0.447269	0.0110794	0.00203708	4.7e-08	never eat sugar vs. no sugar restrictions	yes	20	SCAR15	141
rs139900206	20	43525483	T	TTA	0.129203	0.0200956	0.00319765	2.3e-10	overall oily fish intake		1	YWHAB	0	PC1 (rs79638430 P= 3.00E-08)
rs2425836	20	44902046	A	G	0.415847	-0.0119616	0.00212513	1.6e-08	pieces of fresh fruit per day		25	CDH22	0
rs34772466	20	45824587	A	AT	0.368827	-0.0154144	0.00218835	1.2e-12	cups of coffee per day		5	EYA2	7096	PC14 (rs4555399 P= 8.30E-09)
rs34929358	20	47616142	G	A	0.145907	-0.0204243	0.00309577	5.2e-11	PC19		79	ARFGEF2	0	PC9 (rs556869920 P= 1.80E-09)
rs1523539	20	51296548	G	A	0.336415	-0.0127945	0.00225744	1.4e-08	overall cheese intake		28	TR_Pseudo	78134
rs6024408	20	54357906	C	T	0.298899	0.0323095	0.0051163	2.4e-10	PC1		40	CBLN4	214506	bread type: white vs. any other (rs6092192 P= 1.50E-08), bread type: white vs. wholemeal/wholegrain + brown (rs6092192 P= 2.50E-08)
rs143502921	20	59827231	G	C	0.180062	0.0215052	0.00347864	7.1e-10	spread type: butter vs. any other		1	CDH4	250	frequency of adding salt to food (rs200118870 P= 1.80E-08)
rs6089752	20	61154393	C	T	0.533329	0.0122397	0.00211326	6.6e-09	overall oily fish intake		13	C20orf166	0
rs11699828	20	62157198	G	A	0.036115	-0.0830948	0.0137136	2.8e-09	PC1		6	PTK6	2577	bread type: white vs. any other (rs748761813 P= 4.30E-08), bread type: white vs. wholemeal/wholegrain + brown (rs748761813 P= 4.50E-08), frequency of adding salt to food (rs58844557 P= 1.70E-08), overall processed meat intake (rs6010651 P= 2.20E-08)
rs7283775	21	21404504	G	T	0.285974	0.0136384	0.00232857	6.4e-09	temperature of hot drinks	yes	38	LINC00320	710408
21:24251940_TA_T	21	24251940	TA	T	0.162019	0.0199302	0.0036047	3.4e-08	bread type: white vs. wholemeal/wholegrain + brown	yes	1	D21S2088E	481485	bread type: white vs. any other (21:24251940_TA_T P= 4.60E-08)
rs138637028	21	26499104	C	T	0.017486	0.100526	0.017993	2.6e-08	PC1	yes	1	LOC339622	69049
rs11701961	21	28781138	C	T	0.005987	-0.0390276	0.00680525	9.8e-09	never eat eggs vs. no eggs restrictions	yes	1	BC043580	0	never eat eggs vs. no eggs, dairy, wheat, or sugar restrictions (rs11701961 P= 1.70E-08)
rs4817505	21	34343828	T	C	0.391284	-0.0138791	0.00215377	1.6e-10	cups of tea per day		2	OLIG2	54387	PC32 (rs6517123 P= 5.10E-10), PC4 (rs928736 P= 9.00E-10), total drinks of alcohol per month (rs928736 P= 4.20E-10)
rs150722317	21	37347142	C	T	0.005842	0.0535679	0.00979095	4.2e-08	PC45	yes	1	RUNX1	0
rs35058938	21	42497865	C	CA	0.394517	0.0124957	0.00222187	1.9e-08	overall cheese intake	yes	2	LINC00323	15561
rs7276867	21	46496880	G	C	0.542184	-0.0149098	0.00217401	8.8e-12	PC19		1	ADARB1	0	slices of bread per week (rs9680376 P= 3.50E-08)
rs8190303	22	18231014	G	A	0.208466	-0.0143139	0.00261672	4.9e-08	glasses of water per day		33	BID	0
22:20114717_GT_G	22	20114717	GT	G	0.222078	0.0144086	0.00257403	2.3e-08	cups of tea per day		44	RANBP1	12
rs9624470	22	24820268	G	A	0.580408	-0.0261855	0.00213225	2e-34	cups of tea per day		5	ADORA2A, SPECC1L	0	cups of coffee per day (rs538228448 P= 2.20E-11), glasses of water per day (rs713666 P= 2.30E-08), overall alcohol intake (rs149971103 P= 2.00E-08), PC14 (rs2232866 P= 2.30E-08), PC32 (rs145927635 P= 1.20E-08), PC43 (rs9624470 P= 1.10E-13), total drinks of alcohol per month (rs149971103 P= 3.30E-10)
rs136548	22	27253353	C	T	0.376631	-0.0126644	0.00217937	4.6e-09	overall lamb/mutton intake		14	AK026502	138405	PC15 (rs136527 P= 3.50E-08)
rs5844872	22	30223888	GAC	G	0.558859	0.0119907	0.00215025	2.3e-08	pieces of fresh fruit per day		149	ASCC2	0
rs2413045	22	31665862	A	G	0.800805	0.0222317	0.0026423	3e-17	overall oily fish intake		121	LIMK2	0	PC1 (rs5753630 P= 2.50E-11)
rs56915796	22	32219628	G	A	0.246015	-0.0193075	0.00244961	3.2e-15	overall oily fish intake		80	DEPDC5	0	milk type: skimmed vs. any other (rs136872 P= 9.10E-10)
rs4821724	22	38315469	C	T	0.405545	-0.0120113	0.00214425	1.3e-08	overall oily fish intake		86	MICALL1	0	PC7 (rs2413487 P= 4.60E-08)
rs2269608	22	38822521	C	T	0.284601	0.0253315	0.00421849	2.2e-09	PC3	yes	1	KCNJ4	0
rs133069	22	41074462	A	C	0.605182	-0.0144745	0.00215853	1.3e-11	temperature of hot drinks		12	MCHR1	719	cups of coffee per day (rs13054099 P= 6.90E-11), overall cheese intake (rs3091342 P= 3.00E-08)
22:41805389_GAA_G	22	41805389	GAA	G	0.710171	-0.0393949	0.00421635	5.8e-21	PC3		6	TEF	10058	cups of tea per day (rs169364 P= 2.80E-11), overall alcohol intake (rs28741121 P= 5.60E-09), overall beef intake (rs9611611 P= 9.90E-09), overall cheese intake (rs62236533 P= 3.90E-13), overall lamb/mutton intake (rs11090045 P= 4.90E-10), overall processed meat intake (rs33913007 P= 7.10E-10), PC1 (22:41917039_CAAAAAAAAAA_C P= 2.40E-09), PC20 (rs3171692 P= 5.00E-10), spread type: butter vs. any o…
rs55979692	22	42618352	A	C	0.099256	-0.0210226	0.00354754	2.8e-09	overall cheese intake		13	TCF20	6908	never eat sugar vs. no sugar restrictions (rs143443230 P= 4.60E-08), overall processed meat intake (rs8137409 P= 2.60E-08), PC3 (rs112045239 P= 4.10E-08), PC5 (22:42521625_GGGGTGGGGAA_G P= 1.70E-08)
rs543760429	22	43147206	T	C	0.03849	-0.0706246	0.00549824	8.9e-38	frequency of adding salt to food		3	CS330190	25663	PC18 (rs397831953 P= 2.20E-10), PC27 (rs9611875 P= 5.20E-11), PC29 (rs543760429 P= 2.40E-08), PC30 (rs9611875 P= 2.00E-09)
rs142810017	22	43917871	A	T	0.006811	0.157889	0.0290483	5e-08	PC1	yes	2	EFCAB6-AS1	0
rs71316947	22	48887939	T	TC	0.435597	0.0120698	0.00212913	1.1e-08	overall alcohol intake		16	FAM19A5	0	PC11 (rs34155012 P= 4.40E-08)
