# Supplementary material for: Comprehensive genomic analysis of dietary habits in UK Biobank identifies hundreds of genetic associations
Source: Nat Commun. 2020 Mar 19;11:1467. doi: 10.1038/s41467-020-15193-0 (PMC7081342; doi:10.1038/s41467-020-15193-0)
Supplement: Supplementary file 6 — Supplementary Dataset 5 [file 41467_2020_15193_MOESM6_ESM.xlsx]

## Sheet: Supplementary Data 5
	100001_irnt:Food weight	100001_raw:Food weight	100002_irnt:Energy	100002_raw:Energy	100004_irnt:Fat	100004_raw:Fat	100005_irnt:Carbohydrate	100006_irnt:Saturated fat	100006_raw:Saturated fat	100008_irnt:Total sugars	100008_raw:Total sugars	100009_irnt:Englyst dietary fibre	100009_raw:Englyst dietary fibre	100010:Portion size	100011_irnt:Iron	100011_raw:Iron	100012_irnt:Vitamin B6	100012_raw:Vitamin B6	100014_irnt:Folate	100014_raw:Folate	100015_irnt:Vitamin C	100015_raw:Vitamin C	100016_irnt:Potassium	100016_raw:Potassium	100017_irnt:Magnesium	100017_raw:Magnesium	100019_irnt:Carotene	100022:Alcohol	100023_irnt:Starch	100023_raw:Starch	100024_irnt:Calcium	100024_raw:Calcium	100025_irnt:Vitamin E	100025_raw:Vitamin E	100150:Drinking water intake	100240:Coffee consumed	100250:Instant coffee intake	100270:Filtered coffee intake	100280:Added milk to filtered coffee	100370:Intake of sugar added to coffee	100390:Tea consumed	100400:Standard tea intake	100460:Added milk to standard tea	100580:Alcohol consumed	100590:Red wine intake	100760:Breakfast cereal consumed	100920_2104:Type milk consumed: wholemilk	1011:Frequency of light DIY in last 4 weeks	102080:Yogurt/ice-cream consumers
overall alcohol intake	0.3466	0.3355	0	0	0	0	0	0	0	0	0	0	0	0	0.4213	0.4126	0	0	0	0	0	0	0.2951	0	0.3585	0	0	1	0	0	0	0	0	0	0	0	0	0.4655	0.4297	0	0	0	0	1	0.7402	0	0	0	0
among current drinkers, drinks usually with meals: yes, it varies, no	0	0	0	0	0	0	0	0	0	0	0	0.3856	0	0	0.4011	0	0	0	0	0	0.5112	0	0	0	0.377	0	0	0	0	0	0	0	0.5044	0	0	0	0	0.4428	0.4941	0	0	0	0	0	0	0	0	0	0
among current drinkers, drinks usually with meals: yes + it varies vs. no	0	0	0	0	0	0	0	0	0	0	0	0.3869	0	0	0.4506	0	0	0	0	0	0.4869	0	0	0	0.4098	0	0	0	0	0	0	0	0	0	0	0	0	0.4957	0.5001	0	0	0	0	0	0	0	0	0	0
among current drinkers, drinks usually with meals: yes vs. no	0	0	0	0	0	0	0	0	0	0	0	0.4047	0	0	0.4525	0.4198	0	0	0	0	0.5304	0.4135	0.3383	0	0.4125	0	0.5131	0	0	0	0	0	0.5095	0	0	0	0	0.5048	0.5342	0	0	0	0	0	0	0	0	0	0
alcohol drinker status: current + former vs. never	0	0	0	0	0	0	0	0	0	0	0	0	0	0	0	0	0	0	0	0	0	0	0	0	0	0	0	0.776	0	0	0	0	0	0	0	0	0	0	0	0	0	0	0	0	0	0	0	0	0
alcohol drinker status: current vs. never	0	0	0	0	0	0	0	0	0	0	0	0	0	0	0	0	0	0	0	0	0	0	0	0	0	0	0	0.7876	0	0	0	0	0	0	0	0	0	0	0	0	0	0	0	0	0	0	0	0	0
total drinks of alcohol per month	0.3426	0.3534	0	0	0	0	0	0	0	0	0	0	0	0	0	0	0	0	0	0	0	0	0	0	0	0	0	0.9682	0	0	0	0	0	0	0	0	0	0.3555	0	0	0	0	0	1	0.6498	0	0	0	0
overall beef intake	0	0	0	0	0	0	0	0	0	0	0	0	0	0	0	0	0	0	0	0	0	0	0	0	0	0	0	0	0	0	0	0	0	0	0	0	0	0	0	0	0	0	0	0	0	0	0	0	0
beer/cider glasses per month	0	0	0	0	0	0	0	0	0	0	0	-0.3295	0	0	0	0	0	0	0	0	0	0	0	0	0	0	0	0.494	0	0	0	0	0	0	0	0	0	0	0	0	0	0	0	0	0	0	0	0	0
slices of bread per week	0	0	0.5742	0.5428	0.6254	0.5415	0.5049	0	0	0	0	0.4273	0.4149	0	0.4689	0.4635	0	0	0.5299	0.5296	0	0	0	0	0.426	0.4365	0	0	0.8751	0.8098	0.4618	0	0.5404	0	0	0	0	0	0	0	0	0	0	0	0	0	0	0	0
bread type: white vs. any other	-0.3497	0	0	0	0	0	0	0	0	0	0	-0.6095	-0.5742	0	-0.6068	-0.5955	0	0	-0.4746	-0.4129	-0.5913	-0.4789	-0.5301	-0.4476	-0.6307	-0.6066	-0.6618	0	0	0	0	0	-0.6503	0	-0.4708	0	0	-0.5833	-0.5339	0	0	0	0	0	0	0	0	0	0
bread type: brown vs. any other	0	0	0	0	0	0	0	0	0	0	0	0	0	0	0	0	0	0	0	0	0	0	0	0	0	0	0	0	0	0	0	0	0	0	0	0	0	0	0	0	0	0	0	0	0	0	0	0	0
bread type: wholemeal/wholegrain vs. any other	0.3845	0.3324	0	0	0	0	0	0	0	0	0	0.6644	0.6329	0	0.7027	0.6955	0	0	0.565	0.4932	0.6291	0.5139	0.5811	0.4902	0.6803	0.6588	0.7121	0	0	0	0	0	0.7242	0	0.4275	0	0	0.5735	0.569	0	0	0	0	0	0	0.5589	0	0	0
bread type: white vs. wholemeal/wholegrain + brown	-0.3504	0	0	0	0	0	0	0	0	0	0	-0.609	-0.5747	0	-0.6097	-0.5993	0	0	-0.4784	-0.4178	-0.5898	-0.4764	-0.5334	-0.4517	-0.6379	-0.6152	-0.6556	0	0	0	0	0	-0.66	0	-0.4594	0	0	-0.5791	-0.537	0	0	0	0	0	0	-0.4858	0	0	0
bread type: wholemeal/wholegrain vs. white + brown	0.3817	0.3318	0	0	0	0	0	0	0	0	0	0.6588	0.6281	0	0.6948	0.6883	0	0	0.5541	0.4836	0.628	0.5181	0.5728	0.4848	0.6618	0.6411	0.7241	0	0	0	0	0	0.7049	0	0.4508	0	0	0.5771	0.5562	0	0	0	0	0	0	0.5383	0	0	0
bowls of cereal per week	0	0	0	0	0	0	0.492	0	0	0.4306	0.3805	0.391	0.3811	0	0.4131	0.4112	0	0	0	0	0	0	0	0	0.4133	0.4352	0	0	0	0	0.3972	0	0	0	0	0	0	0	0	0	0	0	0	0	0	1	0	0	0
cereal type: biscuit cereal vs. any other	0	0	0	0	0	0	0	0	0	0	0	0	0	0	0	0	0	0	0	0	0	0	0	0	0	0	0	0	0	0	0	0	0	0	0	0	0	-0.742	-0.6812	0	0	0	0	0	0	0	0	0	0
cereal type: bran cereal vs. any other	0	0	0	0	0	0	0	0	0	0	0	0	0	0	0	0	0	0	0	0	0	0	0	0	0	0	0	0	0	0	0	0	0	0	0	0	0	0	0	0	0	0	0	0	0	0	0	0	0
cereal type: oat cereal vs. any other	0	0	0	0	0	0	0	0	0	0	0	0	0	0	0	0	0	0	0	0	0	0	0	0	0	0	0	0	0	0	0	0	0	0	0	0	0	0	0	0	0	0	0	0	0	0	0	0	0
cereal type: muesli vs. any other	0	0	0	0	0	0	0	0	0	0	0	0.5072	0.4809	0	0.6153	0.6123	0	0	0.4474	0.4212	0.5483	0.4681	0.5126	0	0.6233	0.6328	0.5684	0	0	0	0	0	0.6745	0	0	0	0	0.7503	0.7037	0	0	0	0	0	0	0	0	0	0
cereal type: cornflakes/frosties vs. any other	-0.4715	-0.4488	0	0	0	0	0	0	0	0	0	-0.6884	-0.6825	0	-0.6713	-0.6826	0	0	-0.468	0	-0.5015	0	-0.6537	-0.6462	-0.7775	-0.811	-0.7106	0	0	0	0	0	-0.6478	0	0	0	0	-0.5537	-0.5344	0.5205	0	0	0	0	0	0	0	0	0
champagne/white wine glasses per month	0.3476	0	0	0	0	0	0	0	0	0	0	0	0	0	0.4111	0	0	0	0	0	0.3834	0	0.3718	0	0.4201	0	0	0.7647	0	0	0	0	0	0	0	0	0	0.5312	0.5294	0	0	0	0	0.9296	0	0	0	0	0
overall cheese intake	0.3502	0.3139	0.5959	0.5561	0.6214	0.5412	0.4643	0.5803	0.5404	0	0	0.3661	0	0	0.5493	0.5433	0	0	0.5005	0.4759	0	0	0.4294	0	0.5559	0.5625	0	0	0	0	0.5376	0.5125	0.6482	0	0	0	0	0.4951	0.486	0	0	0	0	0	0	0	0	0	0
cups of coffee per day	0	0	0	0	0	0	0	0	0	0	0	0	0	0	0	0	0	0	0	0	0	0	0	0	0	0	0	0	0	0	0	0	0	0	0	0.8997	0.9457	0.5104	0	0	0	0	0	0	0	0	0	0	0
coffee type: decaffeinated vs. any other	0	0	0	0	0	0	0	0	0	0	0	0.4453	0.4176	0	0.5416	0.5324	0	0	0.4122	0.393	0.5013	0.4649	0.4659	0.4114	0.5222	0.5156	0.574	0	0	0	0	0	0.558	0	0	0	0	0.8894	0.839	0	0	0	0	0	0	0	0	0	0
coffee type: ground+instant vs. other+decaff	0	0	0	0	0	0	0	0	0	0	0	0	0	0	0	0	0	0	0	0	0	0	0	0	0	0	0	0	0	0	0	0	0	0	0	0	0	0.4782	0	0	0	0	0	0	0	0	0	0	0
coffee type: ground vs. any other	0	0	0	0	0	0	0	0	0	0	0	0	0	0	0	0	0	0	0	0	0	0	0	0	0	0	0	0	0	0	0	0	0	0	0	0	0	0	0	0	0	0	0	0	0	0	0	0	0
tablespoons of cooked vegetables per day	0.4222	0.444	0	0	0	0	0	0	0	0	0	0.401	0.4262	0.388	0	0	0	0	0	0	0	0	0.3993	0.4462	0	0	0.6986	0	0	0	0	0	0	0	0	0	0	0	0	0	0	0	0	0	0	0	0	0.2981	0
frequency of adding salt to food	0	0	0	0	0	0	0	0	0	0	0	0	0	0	0	0	0	0	0	0	0	0	0	0	0	0	0	0	0	0	0	0	0	0	0	0	0	0	0	0.3533	0	0	0	0	0	-0.4342	0	0	0
pieces of dried fruit per day	0.3931	0.3719	0.4016	0	0	0	0.465	0	0	0.4588	0.4269	0.6746	0.6758	0	0.6242	0.653	0	0	0.5235	0.5138	0.5436	0.5076	0.6149	0.625	0.7007	0.7486	0.6287	0	0	0	0.4421	0	0.736	0.7257	0.3823	0	0	0.4438	0.4298	0	0	0	0	0	0	0	0	0	0.3987
PC1	0.4264	0.3889	0	0	0	0	0	0	0	0	0	0.6805	0.6748	0	0.5667	0.5685	0.43	0	0.4939	0.446	0.6186	0.5437	0.558	0.5119	0.6208	0.625	0.7378	0	0	0	0	0	0.6188	0	0.5639	0	0	0.5409	0.4826	-0.5135	0	0	0	0	0	0.4615	0	0	0.3808
PC10	0	0	0	0	0	0	0	0	0	0	0	0	0	0	0	0	0	0	0	0	0	0	0	0	0	0	0	0	0	0	0	0	0	0	0	0	0	0	0	0	0	0	0	0	0	0	0	0	0
PC11	0.2912	0	0	0	0	0	0	0	0	0	0	0.4019	0.4076	0	0	0	0	0	0	0	0.3796	0.3979	0	0	0	0	0.5	0	0	0	0	0	0	0	0.6625	0	0	0	0	0	0	0	-0.3727	0	0	0	0	0	0
PC12	0.5323	0.5348	0.413	0	0	0	0.4525	0	0	0	0	0.5594	0.5613	0	0.4983	0.5109	0	0	0.4701	0.4313	0	0	0.5701	0.5866	0.6587	0.7076	0	0	0	0	0.5652	0.5407	0.5488	0	0.6002	0	0	0	0	0	0.4587	0	0.4377	0	0	0.6674	0	0	0
PC13	0	0	0	0	0	0	0	0	0	0	0	0	0	0	0	0	0	0	0	0	0	0	0	0	0	0	0	0	0	0	0	0	0	0	0	0	0	0.3944	0	0	0	0	0	0	0	0	0	0	0
PC14	-0.3714	-0.4061	0	0	0	0	0	0	0	0	0	0	0	0	0	0	0	0	0	0	0	0	0	0	0	0	0	0	0	0	0	0	0	0	0	0	0	0	0	0	-0.3794	0	0	0	0	0	0	0	0
PC15	0	0	0	0	0	0	0	0	0	0	0	0	0	0	0	0	0	0	0	0	0	0	0	0	0	0	0	0	0	0	0	0	0	0	0	0	0	0	0	0	0	0	0	0	0	0	0	0	0
PC16	0	0	0	0	0	0	0	0	0	0	0	-0.4458	-0.4424	0	0	0	0	0	-0.5186	-0.518	0	0	0	0	0	0	0	0	0	0	0	0	0	0	0	0	0	0	0	0	0	0	0	0	0	0	0	0	0
PC17	0	0	0	0	0	0	0	0	0	0	0	0	0	0	0	0	0	0	0	0	0	0	0	0	0	0	0	0	0	0	0	0	0	0	0	0	0	0	0	0	-0.5299	0	0	0	0	0	0	0	0
PC18	0	0	0	0	0	0	0.449	0	0	0.3821	0	0	0	0	0.4995	0.5017	0	0	0	0	0	0	0	0	0.476	0.5136	0	0	0	0	0	0	0	0	0	0	0	0	0	0	0	0	0	0	0	0.6712	0	0	0
PC19	0	0	0.5728	0.5399	0.6995	0.6112	0	0.6561	0.6017	0	0	0.41	0.3875	0	0.52	0.5219	0	0	0.5085	0.494	0	0	0.4399	0	0.5706	0.5774	0	0	0	0	0.5559	0.5377	0.5759	0	0	0	0	0.4204	0.3871	0	0	0	0	0	0	0	0	0	0
PC2	0	0	0	0	0	0	0.4963	0	0	0	0	0	0	0	0	0	0	0	0	0	0	0	0	0	0	0	0	0	0	0	0	0	0	0	0	0	0	0	0	0	0	0	0	0	0	0	0	0	0
PC20	0	0	0	0	0	0	0	0	0	0	0	0	0	-0.369	0	0	0	0	0	0	0	0	0	0	0	0	0	0	0	0	0	0	0	0	0	0	0	0	0	0	0	0	0	0	0	0	0	0	0
PC21	0	0	0	0	0	0	0	0	0	0	0	0	0	0	0	0	0	0	0	0	0	0	0	0	0	0	0	0	0	0	0	0	0	0	0	0	0	0	0	0	0	0	0	0	0	0.6567	0	0	0
PC22	0	0	0	0	0	0	0	0	0	0	0	0	0	0	0	0	0	0	0	0	0	0	0	0	0	0	0	0	0	0	0	0	0	0	0	0	0	0	0	0	0	0	0	0	0	0	0	0	0
PC23	0	0	0	0	0	0	0	0	0	0	0	0	0	0	0	0	0	0	0	0	0	0	0	0	0	0	0	0	0	0	0	0	0	0	-0.6659	0	0	0	0	0	0	0	0	0	0	0	0	0	0
PC24	0	0	0	0	0	0	0	0	0	0	0	0	0	0	0	0	0	0	0	0	0	0	0	0	0	0	0	0	0	0	0	0	0	0	0.6863	0	0	0	0	0	0	0	0	0	0	0	0	0	0
PC25	0	0	0	0	0	0	0	0	0	0	0	0	0	0	0	0	0	0	0	0	0	0	0	0	0	0	0	0	0	0	0	0	0	0	0	0	0	0	0	0	0	0	0	0	0	0	0	0	0
PC26	0	0	0	0	0	0	0	0	0	0	0	0	0	0	0	0	0	0	0	0	0	0	0	0	0	0	0	0	0	0	0	0	0	0	0.6209	0	0	0	0	0	0	0	0	0	0	-0.5352	0	0	0
PC27	0	0	0	0	0	0	0	0	0	0	0	0	0	0	0	0	0	0	0	0	0	0	0	0	0	0	0	0	0	0	0	0	0	0	0	0	0	0	0	0	0	0	0	0	0	0	0	0	0
PC28	0	0	0	0	0	0	0	0	0	0	0	0	0	0	0	0	0	0	0	0	0	0	0	0	0	0	0	0	0	0	0	0	0	0	0	0	0	0	0	0	0	0	0	0	0	0	0	0	0
PC29	0	0	0	0	0	0	0	0	0	0	0	0	0	0	0	0	0	0	0	0	0	0	0	0	0	0	0	0	0	0	0	0	0	0	0	0	0	0	0	0	0	0	0	0	0	0	0	0	0
PC3	0	0	0.4716	0.4066	0.5066	0.416	0	0.499	0	0	0	0	0	0	0.4547	0.4442	0	0	0	0	0.2723	0	0.3227	0	0.3725	0	0	0.837	0	0	0	0	0	0	0	0	0	0.5549	0.5371	0	0	0	0	0.938	0.6787	0	0	0	0
PC30	0	0	0	0	0	0	0	0	0	0	0	0	0	0	0	0	0	0	0	0	0	0	0	0	0	0	0	0	0	0	0	0	0	0	0	0	0	0	0	0	0	0	0	0	0	0	0	0	0
PC31	0	0	0	0	0	0	0	0	0	0	0	0	0	0	0	0	0	0	0	0	0	0	0	0	0	0	0	0	0	0	0	0	0	0	0	0	0	0	0	0	0	0	0	0	0	0	0	0	0
PC32	0	0	0	0	0	0	0	0	0	0	0	0	0	0	0	0	0	0	0	0	0	0	0	0	0	0	0	0	0	0	0	0	0	0	0	0	0	0	0	0	0	0	0	0	0	0	0	0	0
PC33	0	0	0	0	0	0	0	0	0	0	0	0	0	0	0	0	0	0	0	0	0	0	0	0	0	0	0	0	0	0	0	0	0	0	0	0	0	0	0	0	0	0	0	0	0	0	0	0	0
PC34	0	0	0	0	0	0	0	0	0	0	0	0	0	0	0	0	0	0	0	0	0	0	0	0	0	0	0	0	0	0	0	0	0	0	0	0	0	0	0	0	0	0	0	0	0	0	0	0	0
PC35	0	0	0	0	0	0	0	0	0	0	0	0	0	0	0	0	0	0	0	0	0	0	0	0	0	0	0	0	0	0	0	0	0	0	0	0	0	0	0	0	0	0	0	0	0	0	0	0	0
PC36	0	0	0	0	0	0	0	0	0	0	0	0	0	0	0	0	0	0	0	0	0	0	0	0	0	0	0	0	0	0	0	0	0	0	0	0	0	0	0	0	0	0	0	0	0	0	0	0	0
PC37	0	0	0	0	0	0	0	0	0	0	0	0	0	0	0	0	0	0	0	0	0	0	0	0	0	0	0	0	0	0	0	0	0	0	0	0	0	0	0	0	0	0	0	0	0	0	0	0	0
PC38	0	0	0	0	0	0	0	0	0	0	0	0	0	0	0	0	0	0	0	0	0	0	0	0	0	0	0	0	0	0	0	0	0	0	0	0	0	0	0	0	0	0	0	0	0	0	0	0	0
PC39	0	0	0	0	0	0	0	0	0	0	0	0	0	0	0	0	0	0	0	0	0	0	0	0	0	0	0	0	0	0	0	0	0	0	0	0	0	0	0	0	0	0	0	0	0	0	0	0	0
PC4	-0.3196	-0.3459	0	0	0	0	0	0	0	0	0	0	0	0	0	0	0	0	0	0	0	0	0	0	0	0	0	-0.664	0	0	0	0	0	0	0	0	0	0	0	0	0	0	0	0	0	0	0	0	0
PC40	0	0	0	0	0	0	0	0	0	0	0	0	0	0	0	0	0	0	0	0	0	0	0	0	0	0	0	0	0	0	0	0	0	0	0	0	0	0	0	0	0	0	0	0	0	0	0	0	0
PC41	0	0	0	0	0	0	0	0	0	0	0	0	0	0	0	0	0	0	0	0	0	0	0	0	0	0	0	0	0	0	0	0	0	0	0	0	0	0	0	0	0	0	0	0	0	0	0	0	0
PC42	0	0	0	0	0	0	0	0	0	0	0	0	0	0	0	0	0	0	0	0	0	0	0	0	0	0	0	0	0	0	0	0	0	0	0	0	0	0	0	0	0	0	0	0	0	0	0	0	0
PC43	-0.3659	-0.3902	0	0	0	0	0	0	0	0	0	0	0	0	0	0	0	0	0	0	0	0	0	0	0	0	0	0	0	0	0	0	0	0	0	0	0	0	0	0	0	-0.731	0	0	0	0	0	0	0
PC44	0	0	0	0	0	0	0	0	0	0	0	0	0	0	0	0	0	0	0	0	0	0	0	0	0	0	0	0	0	0	0	0	0	0	0	0	0	0	0	0	0	0	0	0	0	0	0	0	0
PC45	0	0	0	0	0	0	0	0	0	0	0	0	0	0	0	0	0	0	0	0	0	0	0	0	0	0	0	0	0	0	0	0	0	0	0	0	0	0	0	0	0	0	0	0	0	0	0	0	0
PC46	0	0	0	0	0	0	0	0	0	0	0	0	0	0	0	0	0	0	0	0	0	0	0	0	0	0	0	0	0	0	0	0	0	0	0	0	0	0	0	0	0	0	0	0	0	0	0	0	0
PC47	0	0	0	0	0	0	0	0	0	0	0	0	0	0	0	0	0	0	0	0	0	0	0	0	0	0	0	0	0	0	0	0	0	0	0	0	0	0	0	0	0	0	0	0	0	0	0	0	0
PC48	0	0	0	0	0	0	0	0	0	0	0	0	0	0	0	0	0	0	0	0	0	0	0	0	0	0	0	0	0	0	0	0	0	0	0	0	0	0	0	0	0	0	0	0	0	0	0	0	0
PC49	0	0	0	0	0	0	0	0	0	0	0	0	0	0	0	0	0	0	0	0	0	0	0	0	0	0	0	0	0	0	0	0	0	0	0	0	0	0	0	0	0	0	0	0	0	0	0	0	0
PC5	0	0	0	0	0	0	0	0	0	0	0	0	0	0	0	0	0	0	0	0	0	0	0	0	0	0	0	0	0	0	0	0	0	0	0	0	0	0	0	0	0	0	0	0	0	0	0	0	0
PC50	0	0	0	0	0	0	0	0	0	0	0	0	0	0	0	0	0	0	0	0	0	0	0	0	0	0	0	0	0	0	0	0	0	0	0	0	0	0	0	0	0	0	0	0	0	0	0	0	0
PC52	0	0	0	0	0	0	0	0	0	0	0	0	0	0	0	0	0	0	0	0	0	0	0	0	0	0	0	0	0	0	0	0	0	0	0	0	0	0	0	0	0	0	0	0	0	0	0	0	0
PC53	0	0	0	0	0	0	0	0	0	0	0	0	0	0	0	0	0	0	0	0	0	0	0	0	0	0	0	0	0	0	0	0	0	0	0	0	0	0	0	0	0	0	0	0	0	0	0	0	0
PC54	0	0	0	0	0	0	0	0	0	0	0	0	0	0	0	0	0	0	0	0	0	0	0	0	0	0	0	0	0	0	0	0	0	0	0	0	0	0	0	0	0	0	0	0	0	0	0	0	0
PC55	0	0	0	0	0	0	0	0	0	0	0	0	0	0	0	0	0	0	0	0	0	0	0	0	0	0	0	0	0	0	0	0	0	0	0	0	0	0	0	0	0	0	0	0	0	0	0	0	0
PC57	0	0	0	0	0	0	0	0	0	0	0	0	0	0	0	0	0	0	0	0	0	0	0	0	0	0	0	0	0	0	0	0	0	0	0	0	0	0	0	0	0	0	0	0	0	0	0	0	0
PC58	0	0	0	0	0	0	0	0	0	0	0	0	0	0	0	0	0	0	0	0	0	0	0	0	0	0	0	0	0	0	0	0	0	0	0	0	0	0	0	0	0	0	0	0	0	0	0	0	0
PC6	0	0	0	0	0	0	0	0	0	0	0	0	0	0	0	0	0	0	0	0	0	0	0	0	0	0	0	0	0	0	0	0	0	0	0	0	0	0	0	0	0	0	0	0	0	0	0	0	0
PC62	0	0	0	0	0	0	0	0	0	0	0	0	0	0	0	0	0	0	0	0	0	0	0	0	0	0	0	0	0	0	0	0	0	0	0	0	0	0	0	0	0	0	0	0	0	0	0	0	0
PC65	0	0	0	0	0	0	0	0	0	0	0	0	0	0	0	0	0	0	0	0	0	0	0	0	0	0	0	0	0	0	0	0	0	0	0	0	0	0	0	0	0	0	0	0	0	0	0	0	0
PC67	0	0	0	0	0	0	0	0	0	0	0	0	0	0	0	0	0	0	0	0	0	0	0	0	0	0	0	0	0	0	0	0	0	0	0	0	0	0	0	0	0	0	0	0	0	0	0	0	0
PC7	0	0	0	0	0	0	0	0	0	0	0	0	0	0	0	0	0	0	0	0	0	0	0	0	0	0	0	0	0	0	0	0	0	0	0	0	0	-0.5708	-0.5774	0	0	0	0	0	0	0	0	0	0
PC8	0	0	0	0	0	0	0	0	0	0	0	0	0	0	0	0	0	0	0	0	0	0	0	0	0	0	0	0.5103	0	0	0	0	0	0	0	0	0	0	0	0	0	0	0	0	0	0	0	0	0
PC81	0	0	0	0	0	0	0	0	0	0	0	0	0	0	0	0	0	0	0	0	0	0	0	0	0	0	0	0	0	0	0	0	0	0	0	0	0	0	0	0	0	0	0	0	0	0	0	0	0
PC9	0	0	0.5313	0.5322	0.6294	0.5656	0.5973	0.6204	0.6104	0.3693	0	0	0	0	0.3949	0.4119	0	0	0	0	0	0	0	0	0	0	0	0	0	0	0.4871	0	0	0	0	0	0	0	0	0	0	0	0	0	0	0	0	0	0
fortwine glasses per month	0	0	0	0	0	0	0	0	0	0	0	0	0	0	0	0	0	0	0	0	0	0	0	0	0	0	0	0	0	0	0	0	0	0	0	0	0	0	0	0	0	0	0	0	0	0	0	0	0
pieces of fresh fruit per day	0.4375	0.4347	0	0	0	0	0	0	0	0.4074	0.3895	0.5682	0.5842	0	0	0	0.4363	0.4319	0.331	0	0.5066	0.4688	0.4806	0.5	0.4199	0.4554	0.4491	0	0	0	0	0	0.3958	0	0.4837	0	0	0	0	-0.3693	0	0	0	0	0	0	0	0	0.4304
temperature of hot drinks	0	0	0	0	0	0	0	0	0	0	0	0	0	0	0	0	0	0	0	0	0	0	0	0	0	0	0	0	0	0	0	0	0	0	0	0	0	0	0	0	0	0	0	0	0	0	0	0	0
overall lamb/mutton intake	0	0	0	0	0	0	0	0	0	0	0	0	0	0	0	0	0	0	0	0	0	0	0	0	0	0	0	0	0	0	0	0	0	0	0	0	0	0	0	0	0	0	0	0	0	0	0	0	0
milk type: skimmed, semi-skimmed, full cream (QT)	0	0	0	0	0	0	0	0	0	0	0	0	0	0	0	0	0	0	0	0	0	0	0	0	0	0	0	0	0	0	0	0	0	0	0	0	0	0	0	0.5197	0	0	0	0	0	0	0	0	0
milk type: dairy-based milk vs. never	0	0	0	0	0	0	0	0	0	0	0	0	0	0	0	0	0	0	0	0	0	0	0	0	0	0	0	0	0	0	0	0	0	0	0	0	0	0	0	0	0	0	0.7166	0	0	0	0	0	0
milk type: soy milk vs. never	0	0	0	0	0	0	0	0	0	0	0	0	0	0	0	0	0	0	0	0	0	0	0	0	0	0	0	0	0	0	0	0	0	0	0	0	0	0	0	0	0	0	0	0	0	0	0	0	0
milk type: soy milk vs. any other	0	0	0	0	0	0	0	0	0	0	0	0	0	0	0	0	0	0	0	0	0	0	0	0	0	0	0	0	0	0	0	0	0	0	0	0	0	0	0	0	0	0	0	0	0	0	0	0	0
milk type: other milk vs. never	0	0	0	0	0	0	0	0	0	0	0	0	0	0	0	0	0	0	0	0	0	0	0	0	0	0	0	0	0	0	0	0	0	0	0	0	0	0	0	0	0	0	0	0	0	0	0	0	0
milk type: other milk vs. any other	0	0	0	0	0	0	0	0	0	0	0	0	0	0	0	0	0	0	0	0	0	0	0	0	0	0	0	0	0	0	0	0	0	0	0	0	0	0	0	0	0	0	0	0	0	0	0	0	0
milk type: any milk vs. never	0	0	0	0	0	0	0	0	0	0	0	0	0	0	0	0	0	0	0	0	0	0	0	0	0	0	0	0	0	0	0	0	0	0	0	0	0	0	0	0	0	0	0.712	0	0	0	0	0	0
milk type: full cream vs. never	0	0	0	0	0	0	0	0	0	0	0	0	0	0	0	0	0	0	0	0	0	0	0	0	0	0	0	0	0	0	0	0	0	0	0	0	0	0	0	0	0	0	0	0	0	0	0	0	0
milk type: full cream vs. any other	0	0	0	0	0	0	0	0	0	0	0	0	0	0	0	0	0	0	0	0	0	0	0	0	0	0	0	0	0	0	0	0	0	0	0	0	0	0	0	0	0	0	0	0	0	0	0.6365	0	0
milk type: semi-skimmed vs. never	0	0	0	0	0	0	0	0	0	0	0	0	0	0	0	0	0	0	0	0	0	0	0	0	0	0	0	0	0	0	0	0	0	0	0	0	0	0	0	0	0	0	0.7406	0	0	0	0	0	0
milk type: semi-skimmed vs. any other	0	0	0	0	0	0	0	0	0	0	0	0	0	0	0	0	0	0	0	0	0	0	0	0	0	0	0	0	0	0	0	0	0	0	0	0	0	0	0	0	0	0	0.61	0	0	0	0	0	0
milk type: skimmed vs. never	0	0	0	0	0	0	0	0	0	0	0	0	0	0	0	0	0	0	0	0	0	0	0	0	0	0	0	0	0	0	0	0	0	0	0	0	0	0	0	0	0	0	0	0	0	0	0	0	0
milk type: skimmed vs. any other	0	0	0	0	0	0	0	0	0	0	0	0	0	0.374	0	0	0	0	0	0	0	0	0	0	0	0	0	0	0	0	0	0	0	0	0	0	0	0	0	-0.5307	0	0	0	0	0	0	0	0	0
never eat eggs vs. no eggs, dairy, wheat, or sugar restrictions	0	0	0	0	0	0	0	0	0	0	0	0	0	0	0	0	0	0	0	0	0	0	0	0	0	0	0	0	0	0	0	0	0	0	0	0	0	0	0	0	0	0	0	0	0	0	0	0	0
never eat eggs vs. no eggs restrictions	0	0	0	0	0	0	0	0	0	0	0	0	0	0	0	0	0	0	0	0	0	0	0	0	0	0	0	0	0	0	0	0	0	0	0	0	0	0	0	0	0	0	0	0	0	0	0	0	0
never eat dairy vs. no eggs, dairy, wheat, or sugar restrictions	0	0	0	0	0	0	0	0	0	0	0	0	0	0	0	0	0	0	0	0	0	0	0	0	0	0	0	0	0	0	0	0	0	0	0	0	0	0	0	0	0	0	0	0	0	0	0	0	0
never eat dairy vs. no dairy restrictions	0	0	0	0	0	0	0	0	0	0	0	0	0	0	0	0	0	0	0	0	0	0	0	0	0	0	0	0	0	0	0	0	0	0	0	0	0	0	0	0	0	0	0	0	0	0	0	0	0
never eat wheat vs. no eggs, dairy, wheat, or sugar restrictions	0	0	0	0	0	0	0	0	0	0	0	0	0	0	0	0	0	0	0	0	0	0	0	0	0	0	0	0	0	0	0	0	0	0	0	0	0	0	0	0	0	0	0	0	0	0	0	0	0
never eat wheat vs. no wheat restrictions	0	0	0	0	0	0	0	0	0	0	0	0	0	0	0	0	0	0	0	0	0	0	0	0	0	0	0	0	0	0	0	0	0	0	0	0	0	0	0	0	0	0	0	0	0	0	0	0	0
never eat sugar vs. no eggs, dairy, wheat, or sugar restrictions	0	0	-0.468	-0.4439	-0.5354	-0.4609	-0.5523	-0.5439	0	-0.3777	0	0	0	0	0	0	0	0	0	0	0	0	0	0	0	0	0	0	0	0	0	0	0	0	0	0	0	0	0	0	0	0	0	0	0	0	0	0	0
never eat sugar vs. no sugar restrictions	0	0	-0.4735	-0.4485	-0.5455	-0.4681	-0.5641	-0.5559	0	-0.3834	0	0	0	0	0	0	0	0	0	0	0	0	0	0	0	0	0	0	0	0	0	0	0	0	0	0	0	0	0	0	0	0	0	0	0	0	0	0	0
overall non-oily fish intake	0.3785	0.3713	0	0	0	0	0	0	0	0	0	0	0	0	0	0	0	0	0	0	0	0	0	0	0	0	0	0	0	0	0	0	0	0	0	0	0	0	0	0	0	0	0	0	0	0	0	0	0
overall oily fish intake	0.3472	0.3376	0	0	0	0	0	0	0	0	0	0.4032	0.4055	0	0.3742	0.3828	0	0	0	0	0.3791	0	0.4052	0.407	0.4285	0.4521	0.5553	0	0	0	0	0	0.4267	0	0.361	0	0	0.3271	0	0	0	0	0	0	0	0	0	0	0
other alcohol glasses per month	0	0	0	0	0	0	0	0	0	0	0	0	0	0	0	0	0	0	0	0	0	0	0	0	0	0	0	0	0	0	0	0	0	0	0	0	0	0	0	0	0	0	0	0	0	0	0	0	0
overall pork intake	0	0	0	0	0	0	0	0	0	0	0	0	0	0	0	0	0	0	0	0	0	0	0	0	0	0	0	0	0	0	0	0	0	0	0	0	0	0	0	0	0	0	0	0	0	0	0	0	0
overall poultry intake	0	0	0	0	0	0	0	0	0	0	0	0	0	0	0	0	0	0	0	0	0	0	0	0	0	0	0	0	0	0	0	0	0	0	0	0	0	0	0	0	0	0	0	0	0	0	0	0	0
overall processed meat intake	0	0	0	0	0.5766	0.5119	0	0.632	0.6078	0	0	0	0	0	0	0	0	0	0	0	0	0	0	0	0	0	0	0	0	0	0	0	0	0	0	0	0	0	0	0	0	0	0	0	0	0	0	0	0
tablespoons of raw vegetables per day	0.3597	0.3709	0	0	0	0	0	0	0	0	0	0.4551	0.4897	0.3028	0	0	0	0	0	0	0.377	0.4236	0.3519	0	0	0	0.616	0	0	0	0	0	0	0	0.4053	0	0	0	0	0	0	0	0	0	0	0	0	0	0
red wine glasses per month	0.4132	0.3839	0	0	0	0	0	0	0	0	0	0.3737	0	0	0.573	0.5566	0	0	0.378	0	0.3963	0	0.4835	0	0.5539	0.5397	0.6015	0.8227	0	0	0	0	0.5066	0	0	0.604	0	0.6808	0.6064	0	0	0	0	0.9433	0.7685	0	0	0	0
spirits measures per month	0	0	0	0	0	0	0	0	0	0	0	0	0	0	0	0	0	0	0	0	0	0	0	0	0	0	0	0	0	0	0	0	0	0	0	0	0	0	0	0	0	0	0	0	0	0	0	0	0
spread type: all spreads vs. never	0	0	0	0	0	0	0	0.6286	0	0	0	0	0	0	0	0	0	0	0	0	0	0	0	0	0	0	0	0	0	0	0	0	0	0	0	0	0	0	0	0.546	0	0	0	0	0	0	0	0	0
spread type: tub margarine vs. never	0	0	0	0	0	0	0	0	0	0	0	-0.5635	-0.595	0	0	0	0	0	0	0	-0.5562	-0.5475	-0.4956	0	-0.5727	-0.601	0	0	0	0	0	0	0	0	-0.491	0	0	-0.5747	0	0	0	0	0	0	0	0	0	0	0
spread type: tub margarine vs. any other	0	0	0	0	0	0	0	0	0	0	0	0	0	0	0	0	0	0	0	0	-0.5851	0	-0.516	0	-0.5938	0	0	0	0	0	0	0	0	0	0	0	0	-0.6851	-0.7104	0	0	0	0	0	0	0	0	0	0
spread type: flora + benecol vs. never	0	0	0	0	0	0	0	0	0	0	0	0	0	0	0	0	0	0	0	0	0	0	0	0	0	0	0	0	0	0	0	0	0	0	0	0	0	0	0	0	0	0	0	0	0	0	0	0	0
spread type: flora + benecol vs. any other	0	0	0	0	0	0	0	0	0	0	0	0	0	0	0	0	0	0	0	0	0	0	0	0	0	0	0	0	0	0	0	0	0	0	0	0	0	0	0	0	0	0	0	0	0	0	0	0	0
spread type: olive oil spread vs. never	0	0	0	0	0	0	0	0	0	0	0	0	0	0	0	0	0	0	0	0	0	0	0	0	0	0	0	0	0	0	0	0	0	0	0	0	0	0	0	0	0	0	0	0	0	0	0	0	0
spread type: olive oil spread vs. any other	0	0	0	0	0	0	0	0	0	0	0	0	0	0	0	0	0	0	0	0	0	0	0	0	0	0	0	0	0	0	0	0	0	0	0	0	0	0	0	0	0	0	0	0	0	0	0	0	0
spread type: other oil-based spread vs. never	0	0	0	0	0	0	0	0	0	0	0	0	0	0	0	0	0	0	0	0	0	0	0	0	0	0	0	0	0	0	0	0	0	0	0	0	0	0	0	0	0	0	0	0	0	0	0	0	0
spread type: other oil-based spread vs. any other	0	0	0	0	0	0	0	0	0	0	0	0	0	0	0	0	0	0	0	0	0	0	0	0	0	0	0	0	0	0	0	0	0	0	0	0	0	0	0	0	0	0	0	0	0	0	0	0	0
spread type: low fat spread vs. never	0	0	0	0	0	0	0	0	0	0	0	0	0	0	0	0	0	0	0	0	0	0	0	0	0	0	0	0	0	0	0	0	0	0	0	0	0	0	0	0	0	0	0	0	0	0	0	0	0
spread type: low fat spread vs. any other	0	0	0	0	0	0	0	0	0	0	0	0	0	0	0	0	0	0	0	0	0	0	0	0	0	0	0	0	0	0	0	0	0	0	0	0	0	0	0	0	0	0	0	0	0	0	0	0	0
spread type: butter + margarine vs. never	0	0	0	0	0.4916	0	0	0.6238	0	0	0	0	-0.4573	0	0	0	0	0	0	0	0	0	0	0	0	0	0	0	0	0	0	0	0	0	0	0	0	0	0	0.5562	0	0	0	0	0	0	0	0	0
spread type: any oil based spread vs. never	0	0	0	0	0	0	0	0	0	0	0	0	0	0	0	0	0	0	0	0	0	0	0	0	0	0	0	0	0	0	0	0	0	0	0	0	0	0	0	0	0	0	0	0	0	0	0	0	0
spread type: butter and butter-like spreads vs. oil-based spreads	0	0	0	0	0	0	0	0	0	0	0	0	0	0	0	0	0	0	0	0	0	0	0	0	0	0	0	0	0	0	0	0	0	0	0	0	0	0	0	0	0	0	0	0	0	0	0	0	0
spread type: butter and margarine spreads vs. oil-based spreads	0	0	0	0	0	0	0	0	0	0	0	-0.4242	0	0	0	0	0	0	0	0	0	0	0	0	0	0	0	0	0	0	0	0	0	0	0	0	0	0	0	0	0	0	0	0	0	0	0	0	0
spread type: butter vs. never	0	0	0	0	0.5573	0.4628	0	0.6751	0.6127	0	0	0	0	0	0	0	0	0	0	0	0	0	0	0	0	0	0	0	0	0	0	0	0	0	0	0	0	0	0	0.5296	0	0	0	0	0	0	0	0	0
spread type: butter vs. any other	0	0	0	0	0	0	0	0.5235	0	0	0	0	0	0	0	0	0	0	0	0	0	0	0	0	0	0	0	0	0	0	0	0	0	0	0	0	0	0	0	0	0	0	0	0	0	0	0	0	0
cups of tea per day	0.3172	0.3428	0	0	0	0	0	0	0	0	0	0	0	0	0	0	0	0	0	0	0	0	0	0	0	0	0	0	0	0	0	0	0	0	0	0	0	0	0	0	0.6163	0.8609	0.6574	0	0	0	0	0	0
glasses of water per day	0.4978	0.4949	0	0	0	0	0	0	0	0	0	0.3554	0.3669	0	0	0	0	0	0	0	0	0	0	0	0	0	0	0	0	0	0	0	0	0	1	0	0	0	0	0	0	-0.3671	0	0	0	0	0	0	0
[truncated: 797 more columns]
