# Supplementary material for: Comprehensive genomic analysis of dietary habits in UK Biobank identifies hundreds of genetic associations
Source: Nat Commun. 2020 Mar 19;11:1467. doi: 10.1038/s41467-020-15193-0 (PMC7081342; doi:10.1038/s41467-020-15193-0)
Supplement: Supplementary file 7 — Supplementary Dataset 6 [file 41467_2020_15193_MOESM7_ESM.xlsx]

## Sheet: Supplementary Data 6
Gene Set Enrichment
Original gene set ID	Original gene set description	Nominal P value	False discovery rate	Reconstituted gene set Z score gene 1	Reconstituted gene set Z score gene 2	Reconstituted gene set Z score gene 3	Reconstituted gene set Z score gene 4	Reconstituted gene set Z score gene 5	Reconstituted gene set Z score gene 6	Reconstituted gene set Z score gene 7	Reconstituted gene set Z score gene 8	Reconstituted gene set Z score gene 9	Reconstituted gene set Z score gene 10
GO:0007409	axonogenesis	1.66e-06	<0.01	LINC00461 (3.8)	POU3F2 (3.3)	KIAA1239 (3.1)	NRXN3 (3.1)	MMP24 (3.1)	FIGN (3.0)	OTX1 (3.0)	ENSG00000250377 (2.9)	AGAP1 (2.8)	CSRNP3 (2.7)
ENSG00000131558	EXOC4 PPI subnetwork	7.15e-06	<0.05	NUDCD3 (3.4)	MFSD6 (2.9)	ENSG00000250377 (2.8)	CSRNP3 (2.8)	NCKIPSD (2.7)	CCDC90B (2.5)	NTRK2 (2.5)	DMAP1 (2.4)	GPR27 (2.3)	AGAP1 (2.1)
Tissue Enrichment
MeSH term	Name	MeSH first level term	MeSH second level term	Nominal P value	False discovery rate	Tissue-specific expression Z score gene 1	Tissue-specific expression Z score gene 2	Tissue-specific expression Z score gene 3	Tissue-specific expression Z score gene 4	Tissue-specific expression Z score gene 5	Tissue-specific expression Z score gene 6	Tissue-specific expression Z score gene 7	Tissue-specific expression Z score gene 8	Tissue-specific expression Z score gene 9	Tissue-specific expression Z score gene 10
A11.872.653	Neural Stem Cells	Cells	Stem Cells	0.000228	<0.01	MMAB (4.4)	POU3F2 (4.0)	ETV5 (3.9)	PATZ1 (3.5)	PRDM16 (3.3)	SALL1 (3.2)	ENSG00000250377 (3.1)	LINC00461 (3.1)	ENSG00000197071 (2.9)	DCC (2.8)
A08.186.211.464.405	Hippocampus	Nervous System	Central Nervous System	0.00035	<0.05	DCC (3.6)	BSN (3.6)	KIAA1239 (3.5)	C11orf9 (3.5)	ENSG00000231437 (3.3)	ENSG00000232044 (3.2)	ACCN1 (3.2)	DGKG (3.2)	KLHL26 (3.1)	CELF4 (3.1)
A08.186.211.730.885.287	Cerebrum	Nervous System	Central Nervous System	0.000402	<0.05	KIAA1239 (3.1)	DDN (3.1)	BSN (3.1)	ENSG00000232044 (3.0)	CELF4 (2.9)	ACCN1 (2.9)	CBLN4 (2.9)	SCN2A (2.9)	DCC (2.9)	TTYH1 (2.8)
A08.186.211.464.710	Parahippocampal Gyrus	Nervous System	Central Nervous System	0.000418	<0.05	CBLN4 (4.6)	DDN (3.8)	ENSG00000232044 (3.4)	KIAA1239 (3.4)	DCC (3.3)	BSN (3.2)	KLHL26 (3.2)	NTRK2 (3.2)	ACCN1 (3.2)	CELF4 (3.2)
A08.186.211.464.710.225	Entorhinal Cortex	Nervous System	Central Nervous System	0.000418	<0.05	CBLN4 (4.6)	DDN (3.8)	ENSG00000232044 (3.4)	KIAA1239 (3.4)	DCC (3.3)	BSN (3.2)	KLHL26 (3.2)	NTRK2 (3.2)	ACCN1 (3.2)	CELF4 (3.2)
A08.186.211.464	Limbic System	Nervous System	Central Nervous System	0.000427	<0.05	KIAA1239 (3.3)	BSN (3.3)	DDN (3.3)	ENSG00000232044 (3.2)	DCC (3.2)	ACCN1 (3.2)	CBLN4 (3.1)	CELF4 (3.1)	KLHL26 (3.0)	SCN2A (3.0)
A08.186.211	Brain	Nervous System	Central Nervous System	0.000439	<0.05	LINC00461 (2.6)	POU3F2 (2.5)	NTRK2 (2.3)	TTYH1 (2.3)	DPP6 (2.3)	PCDH17 (2.1)	BSN (2.0)	FAIM2 (1.9)	RFTN2 (1.9)	CBLN4 (1.9)
A08.186	Central Nervous System	Nervous System	Central Nervous System	0.000446	<0.05	LINC00461 (2.5)	POU3F2 (2.5)	NTRK2 (2.3)	TTYH1 (2.3)	DPP6 (2.2)	PCDH17 (2.1)	BSN (1.9)	RFTN2 (1.9)	FAIM2 (1.9)	SCN2A (1.9)
A08.186.211.730.885	Telencephalon	Nervous System	Central Nervous System	0.000453	<0.05	DDN (3.1)	BSN (3.1)	KIAA1239 (3.1)	ENSG00000232044 (3.0)	CELF4 (2.9)	TTYH1 (2.9)	SCN2A (2.8)	ACCN1 (2.8)	CBLN4 (2.8)	DCC (2.8)
A08.186.211.730.885.287.500	Cerebral Cortex	Nervous System	Central Nervous System	0.000457	<0.05	KIAA1239 (3.4)	BSN (3.2)	DDN (3.2)	CELF4 (3.1)	ACCN1 (3.0)	DCC (3.0)	CBLN4 (3.0)	SCN2A (3.0)	ENSG00000232044 (3.0)	CIT (2.9)
A08.186.211.730.885.287.500.571.735	Visual Cortex	Nervous System	Central Nervous System	0.000467	<0.05	ENSG00000250377 (6.6)	ENSG00000233723 (5.8)	CIT (5.1)	MNT (4.7)	XKR6 (4.0)	DGKG (3.8)	C13orf16 (3.6)	ENSG00000247828 (3.6)	ENSG00000231437 (3.4)	POU3F2 (3.3)
A08.186.211.730.885.287.500.571	Occipital Lobe	Nervous System	Central Nervous System	0.000499	<0.05	ENSG00000250377 (5.9)	ENSG00000233723 (5.4)	CIT (4.9)	MNT (4.2)	XKR6 (3.9)	DGKG (3.6)	C13orf16 (3.5)	ENSG00000247828 (3.3)	POU3F2 (3.3)	ENSG00000231437 (3.2)
A09.371.729	Retina	Sense Organs	Eye	0.000578	<0.05	TFAP2B (6.3)	SIX3 (6.1)	DCC (5.6)	FAM19A4 (5.5)	ZNF608 (5.3)	CXXC4 (5.3)	ENSG00000236502 (4.4)	ENSG00000255310 (4.4)	KIAA1239 (4.3)	PTBP2 (4.1)
A08.186.211.730	Prosencephalon	Nervous System	Central Nervous System	0.000738	<0.05	ENSG00000232044 (3.0)	BSN (2.9)	DDN (2.8)	CELF4 (2.7)	TTYH1 (2.7)	FAIM2 (2.7)	KIAA1239 (2.7)	CIT (2.7)	DPP6 (2.7)	ACCN1 (2.6)
A08.186.211.730.885.287.500.863	Temporal Lobe	Nervous System	Central Nervous System	0.000753	<0.05	CBLN4 (4.7)	DDN (3.8)	KIAA1239 (3.4)	ENSG00000232044 (3.3)	BSN (3.3)	NTRK2 (3.2)	ACCN1 (3.2)	DCC (3.2)	KLHL26 (3.2)	CELF4 (3.2)
A08.186.211.132.810.428.200	Cerebellum	Nervous System	Central Nervous System	0.00134	<0.05	CBLN1 (7.3)	ENSG00000254556 (6.1)	ENSG00000254936 (6.0)	ENSG00000233593 (5.8)	MSRA (5.1)	XKR6 (4.9)	ENSG00000255310 (4.5)	JMJD1C (4.5)	NRXN3 (4.5)	PISD (4.3)
A08.186.211.865	Rhombencephalon	Nervous System	Central Nervous System	0.00138	<0.05	CBLN1 (6.7)	ENSG00000254556 (5.5)	ENSG00000254936 (5.4)	ENSG00000233593 (5.0)	MSRA (4.5)	XKR6 (4.5)	NRXN3 (4.3)	ENSG00000255310 (4.0)	GRID2 (3.9)	JMJD1C (3.9)
A08.186.211.865.428	Metencephalon	Nervous System	Central Nervous System	0.00138	<0.05	CBLN1 (6.7)	ENSG00000254556 (5.5)	ENSG00000254936 (5.4)	ENSG00000233593 (5.0)	MSRA (4.5)	XKR6 (4.5)	NRXN3 (4.3)	ENSG00000255310 (4.0)	GRID2 (3.9)	JMJD1C (3.9)
A08.186.211.132	Brain Stem	Nervous System	Central Nervous System	0.0018	<0.05	CBLN1 (4.9)	ENSG00000254556 (3.9)	NRXN3 (3.6)	ENSG00000254936 (3.5)	ENSG00000233593 (3.4)	XKR6 (3.2)	MSRA (3.1)	SCN2A (3.0)	GRID2 (2.9)	LINC00461 (2.9)
A08.186.211.730.885.287.500.670	Parietal Lobe	Nervous System	Central Nervous System	0.00466	<0.05	ENSG00000177133 (3.8)	TTYH1 (3.5)	RFTN2 (3.3)	DDN (3.2)	CELF4 (3.1)	POU3F2 (3.1)	NTRK2 (3.0)	LINC00461 (3.0)	CRTC1 (2.9)	C13orf16 (2.9)
A08.186.211.730.885.287.249.487	Corpus Striatum	Nervous System	Central Nervous System	0.00489	<0.05	ENSG00000224849 (9.9)	MLL2 (7.1)	ENSG00000236502 (6.7)	ENSG00000250156 (5.8)	ENSG00000197071 (5.5)	RFTN2 (5.5)	C11orf9 (5.2)	ENSG00000240529 (5.0)	POU3F2 (4.9)	ENSG00000232044 (4.0)
A08.186.211.730.885.287.249	Basal Ganglia	Nervous System	Central Nervous System	0.00669	<0.05	ENSG00000224849 (6.8)	ENSG00000236502 (4.8)	MLL2 (4.8)	RFTN2 (4.2)	POU3F2 (4.1)	C11orf9 (4.0)	ENSG00000240529 (3.8)	ENSG00000250156 (3.7)	NTRK2 (3.5)	ENSG00000197071 (3.4)
