# Supplementary material for: Comprehensive genomic analysis of dietary habits in UK Biobank identifies hundreds of genetic associations
Source: Nat Commun. 2020 Mar 19;11:1467. doi: 10.1038/s41467-020-15193-0 (PMC7081342; doi:10.1038/s41467-020-15193-0)
Supplement: Supplementary file 8 — Supplementary Dataset 7 [file 41467_2020_15193_MOESM8_ESM.xlsx]

## Sheet: Supplementary Data 7
Neale Lab UKB GWAS Phenotype Code and Description Outcome	Wald Estimate	CI Lower	CI Upper	P-value
20160:Ever smoked	-0.505969	-0.687032	-0.324906	4.32631e-08
1488_irnt:Tea intake	1.04369	0.666042	1.42134	6.07249e-08
20116_0:Smoking status: Never	0.485733	0.301952	0.669514	2.21664e-07
1249:Past tobacco smoking	1.21727	0.737196	1.69734	6.70702e-07
1488_raw:Tea intake	2.6342	1.54263	3.72578	2.2473e-06
20116_1:Smoking status: Previous	-0.414938	-0.590843	-0.239033	3.77643e-06
2926:Number of unsuccessful stop-smoking attempts	-1.13481	-1.75304	-0.516576	0.000321095
20002_1290:Non-cancer illness code, self-reported: deliberate self-harm/suicide attempt	0.0151245	0.00664795	0.023601	0.000470314
2159:Ever had same-sex intercourse	-0.11794	-0.18858	-0.0473	0.00106662
22601_92113311:Job coding: postal worker, postman, mail sorter, messenger, courier, mailroom clerk, post sorter, leaflet/circular distributor, newspaper/parcel deliverer	-0.0751147	-0.123488	-0.0267418	0.00233857
C09:Diagnoses - main ICD10: C09 Malignant neoplasm of tonsil	-0.0130353	-0.0215102	-0.00456046	0.00257277
20024_3563:Job code - deduced: Vocational and industrial trainers and instructors	0.396676	0.138767	0.654586	0.00257392
24007_irnt:Particulate matter air pollution (pm2.5) absorbance; 2010	-0.594635	-0.981906	-0.207364	0.00261741
6156_12:Manic/hyper symptoms: I was more talkative than usual	-0.899207	-1.48711	-0.311304	0.00271938
24019_raw:Particulate matter air pollution (pm10); 2007	-1.52034	-2.51572	-0.524962	0.00275665
20154_irnt:Forced expiratory volume in 1-second (FEV1), predicted percentage	0.98142	0.33217	1.63067	0.0030493
20003_1140860976:Treatment/medication code: imdur 60mg durule	0.0113571	0.00379132	0.0189229	0.00325966
2395_2:Hair/balding pattern: Pattern 2	0.344194	0.114027	0.57436	0.0033792
189_irnt:Townsend deprivation index at recruitment	-0.549772	-0.919551	-0.179992	0.00356842
G6_MYONEU:Diseases of the myoneural junction and muscle	-0.0140661	-0.0235463	-0.00458583	0.00363694
3062_raw:Forced vital capacity (FVC)	0.428672	0.138713	0.718631	0.00376044
20154_raw:Forced expiratory volume in 1-second (FEV1), predicted percentage	16.0601	5.09511	27.0251	0.00409563
24018_irnt:Nitrogen dioxide air pollution; 2007	-0.538074	-0.909298	-0.166849	0.00449889
24019_irnt:Particulate matter air pollution (pm10); 2007	-0.518912	-0.877738	-0.160086	0.00459148
1777:Part of a multiple birth	0.079995	0.0245685	0.135421	0.00467313
DM_KETOACIDOSIS:Diabetic ketoacidosis	-0.0136714	-0.0231516	-0.00419117	0.00470656
24017_raw:Nitrogen dioxide air pollution; 2006	-4.65698	-7.88833	-1.42563	0.00473284
3063_raw:Forced expiratory volume in 1-second (FEV1)	0.321461	0.0978509	0.545071	0.00483784
24018_raw:Nitrogen dioxide air pollution; 2007	-5.35924	-9.08814	-1.63033	0.00484911
24017_irnt:Nitrogen dioxide air pollution; 2006	-0.534012	-0.905807	-0.162217	0.00487608
IX_CIRCULATORY:Diseases of the circulatory system	0.192936	0.0565069	0.329365	0.00557553
C3_TONSIL:Malignant neoplasm of tonsil	-0.0115818	-0.0197806	-0.00338292	0.00562865
C_TONSIL:Malignant neoplasm of tonsil	-0.0115818	-0.0197806	-0.00338292	0.00562865
826:Job involves shift work	-0.575314	-0.983636	-0.166992	0.00575308
20003_1140911682:Treatment/medication code: selenium ace tablet	-0.0195337	-0.0334277	-0.00563966	0.00585981
XX_EXTERNAL_MORB_MORT:External causes of morbidity and mortality	0.0162088	0.00461697	0.0278007	0.0061326
20544_14:Mental health problems ever diagnosed by a professional: Autism, Asperger's or autistic spectrum disorder	0.0340966	0.00969041	0.0585029	0.00617839
E4_DM1KETO:Type 1 diabetes with ketoacidosis	-0.0111097	-0.0191432	-0.00307628	0.00671815
24016_raw:Nitrogen dioxide air pollution; 2005	-4.88259	-8.42108	-1.3441	0.00684161
24016_irnt:Nitrogen dioxide air pollution; 2005	-0.512764	-0.884502	-0.141025	0.00686117
M13_CARTILAGE:Other articular cartilage disorders	-0.0160483	-0.0276896	-0.00440704	0.00689348
20002_1646:Non-cancer illness code, self-reported: fracture vertebra / crush fracture / vertebral collapse	0.014109	0.0038307	0.0243872	0.00713577
I9_MI:Myocardial infarction	0.0695337	0.0185064	0.120561	0.00756715
I9_MI_STRICT:Myocardial infarction, strict	0.0695337	0.0185064	0.120561	0.00756715
I21:Diagnoses - main ICD10: I21 Acute myocardial infarction	0.0665119	0.0176475	0.115376	0.00763469
G6_DIFBRAININJ:Diffuse brain injury	0.00903145	0.00238421	0.0156787	0.00774568
20002_1535:Non-cancer illness code, self-reported: scoliosis	0.0131555	0.0034146	0.0228963	0.0081205
20113_100:Illnesses of adopted mother: None of the above (group 1)	-2.76784	-4.82277	-0.71292	0.00829209
N12:Diagnoses - main ICD10: N12 Tubulo-interstitial nephritis, not specified as acute or chronic	0.0212019	0.00544968	0.0369541	0.00833868
189_raw:Townsend deprivation index at recruitment	-1.47153	-2.56628	-0.376771	0.008426
4728:Leg pain on walking	0.358182	0.0909331	0.625431	0.00861783
20003_1141172492:Treatment/medication code: micardis 20mg tablet	0.00866562	0.00219329	0.015138	0.00868683
30120_irnt:Lymphocyte count	0.501852	0.126136	0.877567	0.00884547
AB1_INFECTIONS:Certain infectious and parasitic diseases	0.0710359	0.0178105	0.124261	0.00890146
20002_1668:Non-cancer illness code, self-reported: allergy to house dust mite	0.0117099	0.00292159	0.0204981	0.00901359
DM_PERIPH_ANGIOPATHY:Peripheral angiopathy	-0.011084	-0.0194212	-0.00274689	0.00916803
22617_9211:Job SOC coding: Postal workers, mail sorters, messengers, couriers	-0.0835286	-0.146457	-0.0205997	0.00928019
22617_9259:Job SOC coding: Elementary sales occupations n.e.c.	-0.0491419	-0.0861914	-0.0120925	0.0093313
H7_CONVERSTRAB:Convergent concomitant strabismus	-0.00963995	-0.0169215	-0.0023584	0.0094654
N84:Diagnoses - main ICD10: N84 Polyp of female genital tract	-0.0669509	-0.117931	-0.015971	0.0100535
20003_1140862572:Treatment/medication code: budesonide	0.0224223	0.0053374	0.0395072	0.0101035
ULCERNAS:Ulcerative colitis, NAS	0.0351688	0.00819806	0.0621396	0.0105969
20434_irnt:Age at last episode of depression	1.12716	0.258375	1.99594	0.0109951
3062_irnt:Forced vital capacity (FVC)	0.36464	0.0834304	0.645849	0.0110392
3606:Chest pain or discomfort walking normally	0.459568	0.104454	0.814682	0.0111976
22617_3534:Job SOC coding: Finance and investment analysts/advisers	-0.0931122	-0.165087	-0.0211377	0.0112264
30520_irnt:Potassium in urine	-0.482914	-0.856974	-0.108853	0.0113957
2395_1:Hair/balding pattern: Pattern 1	-0.328634	-0.584116	-0.0731517	0.011697
30520_raw:Potassium in urine	-16.358	-29.0831	-3.6329	0.0117516
N88:Diagnoses - main ICD10: N88 Other noninflammatory disorders of cervix uteri	-0.0165992	-0.0295296	-0.00366877	0.0118673
22617_3215:Job SOC coding: Chiropodists	0.0361856	0.00798827	0.064383	0.0118958
22617_2411:Job SOC coding: Solicitors and lawyers, judges and coroners	0.10326	0.0227757	0.183744	0.0119167
R51:Diagnoses - main ICD10: R51 Headache	0.0522339	0.0113351	0.0931327	0.0123088
24003_raw:Nitrogen dioxide air pollution; 2010	-3.48014	-6.21163	-0.748643	0.0125197
100710:Beer/cider intake	1.36309	0.291573	2.43461	0.0126564
20003_1140923336:Treatment/medication code: co-tenidone	0.0181216	0.00383506	0.0324081	0.0129154
3063_irnt:Forced expiratory volume in 1-second (FEV1)	0.364606	0.076577	0.652635	0.0130996
30180_irnt:Lymphocyte percentage	0.469133	0.0972063	0.841059	0.0134277
2060:Frequency of unenthusiasm / disinterest in last 2 weeks	-0.28227	-0.506121	-0.0584183	0.0134565
24007_raw:Particulate matter air pollution (pm2.5) absorbance; 2010	-0.12756	-0.228825	-0.0262943	0.0135536
20434_raw:Age at last episode of depression	14.5248	2.99183	26.0578	0.0135716
22601_21222679:Job coding: mechanical engineer	0.0580803	0.0118826	0.104278	0.0137362
22601_24113277:Job coding: solicitor, lawyer, barrister, judge, coroner, articled clerk, attorney, advocate, stipendiary magistrate, fiscal/crown prosecutor, sheriff (scottish courts), legal services recorder	0.101768	0.0208124	0.182723	0.0137457
24003_irnt:Nitrogen dioxide air pollution; 2010	-0.464828	-0.83626	-0.0933965	0.014175
20003_1140864752:Treatment/medication code: lansoprazole	0.0857439	0.0170071	0.154481	0.014489
20003_1140884600:Treatment/medication code: metformin	-0.0718704	-0.129611	-0.0141299	0.0147038
20153_raw:Forced expiratory volume in 1-second (FEV1), predicted	0.173277	0.0334557	0.313099	0.0151433
5103_irnt:3mm weak meridian angle (left)	1.01018	0.194995	1.82536	0.0151491
20420_raw:Longest period spent worried or anxious	102.773	19.5916	185.955	0.0154528
5112_irnt:3mm cylindrical power angle (left)	1.00604	0.190779	1.82129	0.0155796
22617_3539:Job SOC coding: Business and related associate professionals n.e.c.	0.133107	0.0251003	0.241114	0.0157157
22617_4141:Job SOC coding: Telephonists	0.0770833	0.0143435	0.139823	0.0160381
22601_41413308:Job coding: telephonist, telephone/switchboard operator	0.0775523	0.0144265	0.140678	0.0160453
20551_2:Substance of prescription or over-the-counter medication addiction: A painkiller	-0.0475139	-0.0862104	-0.00881732	0.0161037
22601_92593346:Job coding: other sales occupations including bill poster, ticket checker	-0.0390009	-0.0707717	-0.00723009	0.0161285
20003_1140871336:Treatment/medication code: indomethacin	-0.0117678	-0.021389	-0.00214658	0.0165186
20426:Restless during period of worst anxiety	0.72557	0.131422	1.31972	0.0166886
20090_355:Type of fat/oil used in cooking: Vegetable oil	0.320282	0.0574835	0.58308	0.016909
20002_1457:Non-cancer illness code, self-reported: duodenal ulcer	0.029161	0.00522636	0.0530956	0.0169431
20554_5:Actions taken following self-harm: See own GP	0.0812638	0.0144988	0.148029	0.0170516
H01:Diagnoses - main ICD10: H01 Other inflammation of eyelid	-0.00967424	-0.0176358	-0.0017127	0.0172378
20003_1141175690:Treatment/medication code: actonel 5mg tablet	-0.0130228	-0.0237696	-0.00227601	0.0175463
K51:Diagnoses - main ICD10: K51 Ulcerative colitis	0.0354169	0.00618244	0.0646513	0.017575
6020_31:Completion status of test: Participant wanted to stop early	0.114803	0.0200175	0.209589	0.0176022
2296:Falls in the last year	0.254713	0.0435913	0.465835	0.0180473
22601_32153081:Job coding: chiropodist, podiatrist	0.034238	0.00575892	0.0627172	0.0184581
22617_2211:Job SOC coding: Medical practitioners	-0.112758	-0.207054	-0.0184616	0.0190939
C3_TESTIS:Malignant neoplasm of testis	-0.0153829	-0.0282482	-0.00251759	0.0191035
C_TESTIS:Malignant neoplasm of testis	-0.0153829	-0.0282482	-0.00251759	0.0191035
20513:Recent thoughts of suicide or self-harm	-0.219997	-0.404165	-0.0358283	0.0192189
806:Job involves mainly walking or standing	-0.650779	-1.19578	-0.105776	0.0192651
30180_raw:Lymphocyte percentage	3.267	0.529631	6.00436	0.0193261
20003_1140884700:Treatment/medication code: trimovate ointment	-0.011409	-0.0209711	-0.00184684	0.0193605
100024_raw:Calcium	-536.731	-987.11	-86.3523	0.0195041
K26:Diagnoses - main ICD10: K26 Duodenal ulcer	0.0273634	0.00440013	0.0503267	0.019516
O82:Diagnoses - main ICD10: O82 Single delivery by Caesarean section	0.0135317	0.00216449	0.0248989	0.0196392
20003_1140883504:Treatment/medication code: cetirizine	0.0467751	0.0074512	0.0860989	0.0197352
20111_8:Illnesses of siblings: High blood pressure	-0.199449	-0.367236	-0.031662	0.0198158
22601_22113066:Job coding: medical doctor, general practitioner, hospital consultant	-0.112066	-0.206616	-0.017516	0.0201759
G44:Diagnoses - main ICD10: G44 Other headache syndromes	0.0137694	0.00214392	0.0253948	0.0202646
5324_0:Ever had cataract surgery: No	1.4701	0.221202	2.719	0.0210488
22601_35343267:Job coding: financial adviser/agent/consultant, investment analyst, mortgage consultant, financier, pension advisor	-0.0849183	-0.157089	-0.0127473	0.0211026
N89:Diagnoses - main ICD10: N89 Other noninflammatory disorders of vagina	-0.0201648	-0.0373559	-0.00297369	0.0215052
M13_FLEXION:Flexion deformity	0.00783278	0.00112789	0.0145377	0.0220406
20002_1651:Non-cancer illness code, self-reported: fracture lower leg / ankle	0.0277151	0.00398906	0.0514411	0.0220507
20002_1514:Non-cancer illness code, self-reported: cystitis	-0.0125104	-0.0232247	-0.00179612	0.0221068
20003_1140888538:Treatment/medication code: zinc product	-0.0354793	-0.0658722	-0.00508635	0.0221393
I12:Diagnoses - main ICD10: I12 Hypertensive renal disease	0.012021	0.0017075	0.0223346	0.0223449
E4_DM2PERIPH:Type 2 diabetes with peripheral circulatory complications	-0.00814068	-0.0151251	-0.00115627	0.0223459
1070:Time spent watching television (TV)	-0.325666	-0.607818	-0.0435133	0.0236833
100280:Added milk to filtered coffee	0.766826	0.10048	1.43317	0.0241013
R33:Diagnoses - main ICD10: R33 Retention of urine	0.0348817	0.00449416	0.0652693	0.0244596
1458:Cereal intake	0.363896	0.0463029	0.681489	0.0247224
6154_4:Medication for pain relief, constipation, heartburn: Ranitidine (e.g. Zantac)	0.0587562	0.00747022	0.110042	0.0247393
T17:Diagnoses - main ICD10: T17 Foreign body in respiratory tract	0.0109926	0.00139151	0.0205938	0.0248308
20151_raw:Forced vital capacity (FVC), Best measure	0.336853	0.0419857	0.63172	0.0251533
H7_RETINALDETACH:Retinal detachments and breaks	0.0387853	0.00476467	0.0728059	0.0254527
20488:Physically abused by family as a child	0.488281	0.0592947	0.917267	0.0256897
3466:Time from waking to first cigarette	1.86697	0.226527	3.5074	0.0257067
20002_1157:Non-cancer illness code, self-reported: non-infective hepatitis	-0.013617	-0.0256021	-0.00163191	0.0259582
104910:Time spent doing moderate physical activity	1.74038	0.207349	3.27342	0.0260774
20002_1225:Non-cancer illness code, self-reported: hyperthyroidism/thyrotoxicosis	0.0363538	0.00412154	0.0685861	0.0270646
20153_irnt:Forced expiratory volume in 1-second (FEV1), predicted	0.303779	0.0341372	0.573421	0.0272374
22601_35393271:Job coding: management information officer, conference/events co-ordinator/organiser, exhibition officer, work study engineer/officer/analyst, contract adviser/agent, election agent, business system analyst	0.119391	0.0132871	0.225494	0.0274256
NAFLD:Nonalcoholic fatty liver disease	-0.0115576	-0.0218344	-0.00128079	0.027508
1950:Sensitivity / hurt feelings	-0.207005	-0.391291	-0.0227188	0.0276944
I_INFECT_PARASIT:Certain infectious and parasitic diseases	0.065899	0.00691504	0.124883	0.0285429
5087_irnt:Cylindrical power (right)	0.881265	0.0923805	1.67015	0.0285619
L43:Diagnoses - main ICD10: L43 Lichen planus	-0.0134689	-0.0255299	-0.00140788	0.028615
20002_1599:Non-cancer illness code, self-reported: constipation	0.0116552	0.00117495	0.0221354	0.0292799
H33:Diagnoses - main ICD10: H33 Retinal detachments and breaks	0.0358403	0.00360867	0.068072	0.0293018
E11:Diagnoses - main ICD10: E11 Non-insulin-dependent diabetes mellitus	-0.0203865	-0.0387265	-0.00204655	0.0293557
1468_5:Cereal type: Other (e.g. Cornflakes, Frosties)	-0.177528	-0.338148	-0.0169083	0.0302892
22617_3416:Job SOC coding: Arts officers, producers and directors	0.0441332	0.00420112	0.0840653	0.0302985
22617_8149:Job SOC coding: Construction operatives n.e.c.	0.052153	0.0049635	0.0993425	0.0303022
6146_100:Attendance/disability/mobility allowance: None of the above	-0.0959791	-0.182842	-0.0091163	0.0303369
R15:Diagnoses - main ICD10: R15 Faecal incontinence	-0.0209086	-0.0399596	-0.00185764	0.0314701
O26:Diagnoses - main ICD10: O26 Maternal care for other conditions predominantly related to pregnancy	0.0240376	0.00212806	0.0459471	0.0315288
H8_HL_SEN_NAS:Sensorineural hearing loss	0.00692323	0.000601808	0.0132447	0.0318287
M22:Diagnoses - main ICD10: M22 Disorders of patella	0.0137643	0.00115901	0.0263695	0.0323405
20482:Number of times self-harmed	3.00712	0.252487	5.76176	0.0323861
22133:Doctor diagnosed sarcoidosis	0.0528046	0.00442142	0.101188	0.0324298
20002_1465:Non-cancer illness code, self-reported: osteoarthritis	0.110584	0.00922733	0.211941	0.0324847
H7_HORDEOLUM:Hordeolum and other deep inflammation of eyelid	-0.00688874	-0.0132101	-0.00056736	0.0326895
22601_91212550:Job coding: builder's labourer, building worker	-0.0295567	-0.0566933	-0.0024201	0.0327808
41215_0:Detention categories: Informal, not formally detained	0.108037	0.00857048	0.207503	0.0332672
3571:Back pain for 3+ months	0.371565	0.0282547	0.714875	0.033899
20002_1464:Non-cancer illness code, self-reported: rheumatoid arthritis	-0.0422423	-0.0812741	-0.00321046	0.033907
22617_1211:Job SOC coding: Farm managers	-0.03448	-0.0663799	-0.00257997	0.0341344
O99:Diagnoses - main ICD10: O99 Other maternal diseases classifiable elsewhere but complicating pregnancy, childbirth and the puerperium	0.0158569	0.00117119	0.0305426	0.0343217
6145_100:Illness, injury, bereavement, stress in last 2 years: None of the above	-0.198803	-0.38314	-0.0144666	0.034534
20003_1140861936:Treatment/medication code: questran 4g/sachet powder	-0.00723163	-0.0139373	-0.000525984	0.0345408
G6_ICTRAUOTHUNS:Other and unspecified intracranial injuries	-0.00775067	-0.0149525	-0.000548794	0.0349173
20003_1140865654:Treatment/medication code: codeine phosphate+kaolin 10mg/3g/10ml mixture	0.00758969	0.000521261	0.0146581	0.0353347
F5_DEMENTIA:Dementia	-0.00832405	-0.0160884	-0.000559661	0.03562
R40:Diagnoses - main ICD10: R40 Somnolence, stupor and coma	0.00805051	0.000509975	0.015591	0.0363921
22601_35673467:Job coding: health and safety officer, occupational hygienist, safety adviser, road safety officer	0.0278788	0.0016555	0.0541022	0.0371877
I9_CHD:Major coronary heart disease event	0.0647882	0.00382159	0.125755	0.0372675
I9_CHD_NOREV:Major coronary heart disease event excluding revascularizations	0.0647882	0.00382159	0.125755	0.0372675
20016_raw:Fluid intelligence score	1.44181	0.0828227	2.80079	0.0375794
20415:Ongoing addiction to alcohol	-2.24291	-4.35742	-0.128393	0.0376198
22601_52232929:Job coding: metal working production or maintenance fitter, machine fitter, fitter and turner, bench fitter, plant fitter	0.0610677	0.00349045	0.118645	0.0376375
103020:Beef intake	0.812813	0.0458856	1.57974	0.0377804
22617_9139:Job SOC coding: Labourers in process and plant operations n.e.c.	0.0812144	0.00456263	0.157866	0.0378358
M13_FINGERDEFORM:Deformity of finger(s)	0.00872317	0.00047719	0.0169692	0.0381364
M13_DORSALGIANAS:Other/unspecified dorsalgia	0.0300445	0.00159917	0.0584898	0.0384382
30510_raw:Creatinine (enzymatic) in urine	-2167.19	-4219.96	-114.428	0.0385255
20003_1140923402:Treatment/medication code: co-amilofruse	0.0123422	0.000636266	0.024048	0.0387816
30100_raw:Mean platelet (thrombocyte) volume	0.427385	0.0204817	0.834289	0.0395307
30100_irnt:Mean platelet (thrombocyte) volume	0.396555	0.0188789	0.774232	0.0395962
24004_raw:Nitrogen oxides air pollution; 2010	-5.84285	-11.4106	-0.275138	0.0397036
22601_34163176:Job coding: arts officer, producer, director; entertainment/artists'/theatrical agent; studio manager, prompter	0.0417955	0.00192529	0.0816658	0.0399168
E4_DM2:Type 2 diabetes	-0.0192768	-0.0377203	-0.00083327	0.0405096
K11_CHOLANGI:Cholangitis (sclerosing)	0.0109685	0.000471445	0.0214655	0.040561
S00:Diagnoses - main ICD10: S00 Superficial injury of head	0.0200119	0.00083286	0.0391909	0.0408473
M13_ARTHRITISNAS:Ohter specific/unspecified arthritis	0.0212248	0.000867421	0.0415821	0.0410052
20118_7:Home area population density - urban or rural: England/Wales - Village - less sparse	0.0854071	0.00349044	0.167324	0.0410052
20003_1141180662:Treatment/medication code: zirtek allergy 10mg tablet	0.00676185	0.000259867	0.0132638	0.0415201
20151_irnt:Forced vital capacity (FVC), Best measure	0.312241	0.0114574	0.613025	0.0418889
20002_1289:Non-cancer illness code, self-reported: schizophrenia	0.01268	0.000428641	0.0249314	0.0425054
20003_1141200708:Treatment/medication code: strontium product	0.00704886	0.000230433	0.0138673	0.0427441
G47:Diagnoses - main ICD10: G47 Sleep disorders	-0.034528	-0.0679852	-0.00107077	0.043105
20015_raw:Sitting height	1.40063	0.0404485	2.76082	0.0435654
20019_irnt:Speech-reception-threshold (SRT) estimate (left)	0.658388	0.0182681	1.29851	0.0438106
40001_C509:Underlying (primary) cause of death: ICD10: C50.9 Breast, unspecified	0.522735	0.0142786	1.03119	0.0439042
20003_1140863144:Treatment/medication code: zopiclone	-0.0226278	-0.0446386	-0.000616943	0.0439151
6159_2:Pain type(s) experienced in last month: Facial pain	-0.0513496	-0.101301	-0.00139782	0.0439245
20002_1632:Non-cancer illness code, self-reported: fracture shoulder / scapula	0.00911934	0.000244388	0.0179943	0.0440163
20003_1140865564:Treatment/medication code: imodium 2mg capsule	0.0089701	0.0002258	0.0177144	0.0443704
20549_3:Substances taken for anxiety: Medication prescribed to you (for at least two weeks)	0.244676	0.00606984	0.483281	0.0444499
6145_5:Illness, injury, bereavement, stress in last 2 years: Marital separation/divorce	0.0651682	0.00157908	0.128757	0.0445759
20096_2:Size of red wine glass drunk: medium (175ml)	-0.302076	-0.59694	-0.00721218	0.0446536
M13_THORACISPINEPAIN:Pain in thoracic spine	0.00812547	0.000187957	0.016063	0.0448162
22601_41213240:Job coding: credit controller/supervisor	0.0356883	0.000771552	0.070605	0.045148
20002_1257:Non-cancer illness code, self-reported: trapped nerve/compressed nerve	0.0206998	0.000421	0.0409786	0.0454297
20001_1006:Cancer code, self-reported: larynx/throat cancer	-0.0105861	-0.0209721	-0.000200066	0.0457471
20003_1140922714:Treatment/medication code: dorzolamide	0.00637387	0.000113213	0.0126345	0.0459986
20084_479:Vitamin and/or mineral supplement use: Vitamin D	-0.17548	-0.348016	-0.0029443	0.0462165
100024_irnt:Calcium	-0.99848	-1.98042	-0.0165351	0.0462649
SLEEP:Sleep disorders (combined)	-0.0340222	-0.0675131	-0.000531307	0.0464746
20150_raw:Forced expiratory volume in 1-second (FEV1), Best measure	0.244454	0.00330361	0.485605	0.046943
20090_386:Type of fat/oil used in cooking: Normal fat soya margarine	0.0528644	0.000678204	0.105051	0.0470961
20089_464:Type of meals eaten: Ready meals	-0.268968	-0.534859	-0.00307611	0.0474078
6177_1:Medication for cholesterol, blood pressure or diabetes: Cholesterol lowering medication	0.222753	0.00172035	0.443785	0.0482433
H7_RETINALDETACHBREAK:Retinal detachment with retinal break	0.021532	0.000116927	0.0429472	0.0487622
22617_8211:Job SOC coding: Heavy goods vehicle drivers	-0.0648085	-0.129328	-0.000289171	0.048982
20002_1542:Non-cancer illness code, self-reported: fibromyalgia	-0.0143426	-0.0286412	-4.40086e-05	0.049299
20016_irnt:Fluid intelligence score	0.64799	0.00130588	1.29467	0.0495392
